# Supplementary material for: Metabolomic analysis of swainsonine poisoning in renal tubular epithelial cells
Source: Front Vet Sci. 2024 May 21;11:1387853. doi: 10.3389/fvets.2024.1387853 (PMC11149613; doi:10.3389/fvets.2024.1387853)
Supplement: Supplementary file 1 [file Table_1.XLSX]

## Sheet: Sheet1
Statistical table of differential metabolites
#ID	name	CON1	CON2	CON3	CON4	CON5	CON6	SW4	SW5	SW6	SW1	SW2	SW3	A_Mean	B_Mean	Fold_change	log2FC	Pvalue	VIP	regulated
neg_100	Ribothymidine	19.141	26.3466	25.3899	38.2787	29.1285	29.5692	11.8674	16.1956	15.049	14.7798	19.3327	1.1977	27.9757	13.0704	0.467205	-1.09787	0.00212955	1.19226	down
neg_1042	triazolopropionic acid	5.57118	7.1913	2.69017	27.4831	5.45511	10.8215	198.648	386.466	510.392	213.663	295.772	117.084	9.86872	287.004	29.0822	4.86206	0.00502271	1.22328	up
neg_105	Carbutamide	66.0771	48.729	78.3462	134.023	69.1248	26.557	30.6096	11.7473	6.80994	6.73392	24.7369	2.07e-08	70.4763	13.4396	0.190697	-2.39065	0.010205	1.15588	down
neg_1083	Guanidinoproclavaminic acid	22.8078	27.6941	24.3654	41.3902	28.8718	23.2407	13.6207	9.04023	11.3125	14.3126	14.6639	6.56929	28.0617	11.5865	0.412896	-1.27615	0.0011504	1.30667	down
neg_110	7-Methyl-2'-deoxyguanosine-3'-monophosphate	174.16	136.267	52.2775	88.1047	43.0475	75.5182	23.0729	18.8623	18.0833	28.0655	44.4159	3.13123	94.8959	22.6052	0.238211	-2.06969	0.0163158	1.10307	down
neg_1113	Linatine	94.5486	92.7646	80.7762	211.703	102.486	83.3655	47.295	56.5537	33.4323	37.097	61.7031	5.06994	110.941	40.1918	0.362282	-1.46481	0.0160372	1.11305	down
neg_1134	Xanthan	2.07e-08	0.242364	2.07e-08	2.07e-08	2.07e-08	2.07e-08	29.916	56.3856	64.2006	50.767	78.3807	35.4613	0.040394	52.5185	1300.16	10.3445	0.000842062	1.33966	up
neg_1137	CMP-3-deoxy-D-manno-octulosonate	2.07e-08	2.07e-08	2.07e-08	2.07e-08	2.07e-08	2.07e-08	121.795	76.2922	73.9803	128.067	140.925	212.025	2.07e-08	125.514	6055864103	32.4957	0.00175063	1.29112	up
neg_1149	2-Amino-4-(phosphonomethyl)hept-3-enoic acid	40.2844	42.601	46.5673	92.755	46.086	55.3137	5159.88	7746.99	9102.3	5677.9	6735.4	2777.76	53.9346	6200.04	114.955	6.84492	0.00101395	1.33356	up
neg_1152	alpha-D-Glucosamine 1-phosphate	102.486	83.2692	112.557	128.08	100.804	60.7306	1337.91	1099.5	1187.27	1425.54	1562.23	1657.08	97.9877	1378.25	14.0656	3.8141	2.32e-05	1.42524	up
neg_1164	Oleoside	51.5912	143.694	74.9788	176.351	130.455	150.582	279.157	404.918	472.311	269.003	422.28	144.076	121.275	331.958	2.73722	1.45271	0.00668551	1.13077	up
neg_1167	(4As,5aR,6R,12aR)-1,10,11,12a-tetrahydroxy-6-methyl-3,12-dioxo-4a,5,5a,6-tetrahydro-4H-tetracene-2-carboxamide	3.02784	7.21535	3.21497	21.0586	22.1565	13.4896	97.5182	193.199	205.463	66.5282	270.678	16.2487	11.6938	141.606	12.1095	3.59806	0.021456	1.07093	up
neg_1168	2'-Deoxy-5-hydroxymethylcytidine-5'-diphosphate	0.721912	0.187804	2.07e-08	2.5406	1.40751	4.2605	390.066	254.03	170.227	344.004	384.301	624.285	1.51972	361.152	237.644	7.89266	0.00229314	1.27423	up
neg_1173	Enterolactone 3'-glucuronide	7.33913	47.8196	16.6866	66.6202	18.9496	27.441	226.305	605.897	968.606	277.036	399.546	81.5168	30.8094	426.484	13.8427	3.79105	0.0286369	1.0179	up
neg_1177	2'-C-Methylcytidine	17.0695	45.8227	33.8617	65.7481	57.4502	57.3652	2.07e-08	2.07e-08	2.07e-08	2.07e-08	2.07e-08	2.07e-08	46.2196	2.07e-08	4.48e-10	-31.0544	0.0015234	1.32738	down
neg_1182	dTDP-4-oxo-5-C-methyl-L-rhamnose	0.761895	2.56039	2.07e-08	1.36531	2.07e-08	2.32541	150.086	117.576	172.581	181.179	173.666	209.136	1.16883	167.371	143.194	7.16183	4.45e-05	1.41774	up
neg_1183	(5R,6S)-6-[(1R)-1-Hydroxyethyl]-7-oxo-3-pyridin-3-yl-4-thia-1-azabicyclo[3.2.0]hept-2-ene-2-carboxylic acid	2.07e-08	0.195125	2.07e-08	7.33603	2.07e-08	1.42513	1556.11	881.77	912.664	1448.18	1571.86	2191.26	1.49271	1426.97	955.959	9.9008	0.000817722	1.33388	up
neg_1187	GDP-valienol	2.07e-08	0.483291	2.07e-08	3.17499	2.07e-08	1.84137	12.0109	18.1609	25.3714	17.095	20.3946	12.9569	0.916608	17.6649	19.2721	4.26844	0.000254082	1.3541	up
neg_1189	2',3'-Cyclic UMP	2.07e-08	2.07e-08	2.07e-08	2.07e-08	2.07e-08	2.07e-08	38.3783	36.2843	56.3856	42.7274	31.689	37.9016	2.07e-08	40.561	1957008437	30.866	8.2e-05	1.41155	up
neg_1190	3-deoxy-D-manno-octulosonate 8-phosphate	2.07e-08	2.07e-08	2.07e-08	2.07e-08	2.07e-08	2.07e-08	257.718	169.232	140.222	264.602	272.462	478.501	2.07e-08	263.789	12727434617	33.5672	0.00283852	1.25759	up
neg_1198	Butanoyl-CoA	2.07e-08	0.728757	2.07e-08	2.07e-08	2.07e-08	2.07e-08	217.22	201.157	222.815	158.172	268.936	120.421	0.121459	198.12	1631.16	10.6717	0.000243207	1.39442	up
neg_1201	Cyclohex-1-ene-1-carboxyl-CoA	2.7335	4.1968	3.34997	2.07e-08	4.33043	5.07683	52.7982	71.9796	74.8698	58.6415	84.3462	33.2904	3.28126	62.6543	19.0946	4.25509	0.000481228	1.36698	up
neg_1203	(S)-3-Hydroxy-3-methylglutaryl-CoA	2.07e-08	0.541247	2.07e-08	2.07e-08	2.07e-08	2.07e-08	97.2106	66.2815	62.638	123.962	96.2804	243.129	0.0902078	114.917	1273.91	10.3151	0.00837911	1.15852	up
neg_1204	(3S)-Citryl-CoA	2.07e-08	2.07e-08	2.07e-08	2.07e-08	2.07e-08	2.07e-08	33.0167	28.8924	36.7605	39.2953	44.3117	52.1153	2.07e-08	39.0653	1884842348	30.8118	8.54e-05	1.40792	up
neg_1208	Pisumflavonoside II	2.07e-08	2.07e-08	2.07e-08	2.07e-08	2.07e-08	2.07e-08	108.564	202.792	189.253	105.632	190.321	51.9618	2.07e-08	141.421	6823330136	32.6678	0.00241557	1.28558	up
neg_1212	(13Z,16Z)-Docosadienoyl-CoA	2.07e-08	2.07e-08	2.07e-08	2.07e-08	2.07e-08	2.07e-08	780.36	904.204	843.619	215.721	1099.73	28.9804	2.07e-08	645.436	31141293948	34.8581	0.0134902	1.13839	up
neg_1224	N-alpha-Acetyl-L-lysine	49.7214	89.5756	71.418	76.6947	71.9243	78.273	14.0675	16.2982	26.0347	17.3518	18.7234	9.60625	72.9345	17.0136	0.233273	-2.09991	3.71e-05	1.41147	down
neg_1228	3-Hepteneoylglycine	73.1191	44.5199	57.1534	97.0275	59.6531	50.92	54010.7	35728.4	30907	37442.5	58387.7	40196.2	63.7322	42778.8	671.227	9.39066	0.000209221	1.394	up
neg_1237	(S)-2-Amino-5-((4-nitrophenyl)amino)-5-oxopentanoic acid	38.9775	33.3263	39.6462	65.6404	32.1086	32.6325	519.762	349.911	294.74	435.894	461.186	458.145	40.3886	419.94	10.3975	3.37816	7.55e-05	1.40034	up
neg_1239	Furofoline	221.666	298.388	242.827	290.695	399.637	389.14	1892.89	1414.2	1169.56	1159.48	2191.14	1118.41	307.059	1490.95	4.85558	2.27964	0.00116172	1.32526	up
neg_1240	N-Gluconyl ethanolamine phosphate	27.6537	33.9225	41.6079	77.45	70.8323	83.3316	8269.47	5295.51	4003.83	6288.62	8867.95	8763.86	55.7997	6914.87	123.923	6.9533	0.000417472	1.36699	up
neg_1246	1-(4-Hydroxy-3-methoxyphenyl)-7-phenyl-3,5-heptanedione	2.07e-08	41.8308	18.0237	31.7859	41.5701	49.2363	2.07e-08	7.33611	2.07e-08	0.0521613	2.07e-08	2.07e-08	30.4078	1.23138	0.0404955	-4.6261	0.0110194	1.13969	down
neg_1249	Gibberellin A39	43.2418	95.2908	92.008	98.6863	61.3639	60.1481	126.139	150.105	113.608	108.215	164.113	120.166	75.1232	130.391	1.7357	0.795514	0.00172796	1.12444	up
neg_1254	Garcimangosone C	19.1945	23.0951	24.9146	72.9718	20.9407	9.69267	3221.34	4261.14	4640.52	2244.96	4509.47	992.328	28.4682	3311.63	116.327	6.86204	0.00267773	1.28172	up
neg_1256	4'-O-Methylepicatechin 7-O-glucuronide	144.09	176.882	205.354	331.889	209.126	165.161	2458.05	2893.67	3497.42	2147.88	3430.27	1236.56	205.417	2610.64	12.709	3.66778	0.000957266	1.3357	up
neg_1260	5-(Diethylphosphono)-5-methyl-1-pyrroline N-Oxide	1.85348	2.59932	2.07e-08	0.714901	2.07e-08	1.09952	133.36	130.523	164.076	4.59637	52.6854	34.7873	1.04454	86.6714	82.9758	6.37462	0.0224015	1.07409	up
neg_1263	Aprepitant	2.07e-08	1.9422	0.148384	0.24079	2.07e-08	0.769218	103.172	156.705	145.224	96.7881	146.569	41.7926	0.516765	115.042	222.619	7.79843	0.00133759	1.31997	up
neg_1268	2-O-Feruloyltartronic acid	2.07e-08	0.0594631	2.07e-08	1.72353	2.07e-08	2.30993	117.174	80.7314	48.1835	65.2727	127.889	80.8436	0.682153	86.6823	127.072	6.9895	0.000961929	1.33675	up
neg_1269	Peonidin 3-(6''-p-coumaroyl-glucoside)	2.07e-08	2.07e-08	2.07e-08	2.85409	2.07e-08	2.07e-08	12.3006	35.2542	40.4857	22.2809	38.6432	1.4674	0.475682	25.072	52.7075	5.71994	0.0124424	1.12607	up
neg_1270	Dihydrostreptomycin 6-phosphate	2.07e-08	3.95465	2.07e-08	13.1837	10.2506	4.34789	20877.9	11876.8	10274.6	9797.6	24061.5	8561.7	5.28947	14241.7	2692.46	11.3947	0.00310775	1.27157	up
neg_1271	Devd-amc	2.07e-08	2.70082	2.07e-08	2.07e-08	2.07e-08	2.07e-08	672.468	873.279	927.54	417.547	1096.77	163.049	0.450137	691.776	1536.81	10.5857	0.00464338	1.24157	up
neg_1274	Streptomycin 6-phosphate	2.07e-08	7.84	2.07e-08	3.39042	2.07e-08	0.0814088	3693.79	2189.96	2458.79	2818.74	3810.37	2942.24	1.8853	2985.65	1583.64	10.629	9.82e-05	1.41121	up
neg_1280	FADH2	2.07e-08	1.58138	2.07e-08	2.07e-08	2.07e-08	2.07e-08	134.392	77.8665	103.009	84.7436	181.931	58.4634	0.263564	106.734	404.965	8.66165	0.0021318	1.29652	up
neg_1284	Cyanidin 3-(malonylsophoroside) 5-glucoside	2.07e-08	2.07e-08	2.07e-08	2.07e-08	2.07e-08	0.913922	201.828	144.02	113.196	161.163	235.281	215.263	0.15232	178.459	1171.6	10.1943	0.000233751	1.38684	up
neg_1285	(1-(2-(Methylsulfonamido)ethyl)piperidin-4-yl)methyl 5-fluoro-2-methoxy-1H-indole-3-carboxylate	2.07e-08	2.07e-08	2.07e-08	2.07e-08	2.07e-08	2.07e-08	286.037	323.985	394.214	102.152	474.94	34.47	2.07e-08	269.299	12993290027	33.597	0.0115985	1.15635	up
neg_1288	8-Acetoxy-4'-methoxypinoresinol	2.07e-08	2.07e-08	2.07e-08	2.07e-08	2.07e-08	2.07e-08	129.64	101.263	81.4165	39.3372	209.512	2.07e-08	2.07e-08	93.5282	4512590967	32.0713	0.0257189	1.05084	up
neg_1289	Sambacolignoside	2.07e-08	2.07e-08	2.07e-08	2.07e-08	2.07e-08	2.07e-08	1732.11	1879.37	2283.69	1165.82	2798.67	584.177	2.07e-08	1740.64	83983194856	36.2894	0.00291012	1.27811	up
neg_1290	delta Sleep-inducing peptide phosphate	2.07e-08	2.07e-08	2.07e-08	2.07e-08	2.07e-08	0.238901	1140.91	663.336	882.939	927.817	1205.03	952.891	0.0398169	962.153	24164.5	14.5606	6.64e-05	1.41908	up
neg_1292	Probenecid Glucuronide	2.07e-08	2.07e-08	2.07e-08	2.07e-08	2.07e-08	2.07e-08	1113.77	586.921	517.136	444.264	1455.01	332.305	2.07e-08	741.568	35779529319	35.0584	0.009284	1.17551	up
neg_1299	Maclurin 3-C-(2''-galloyl-6''-p-hydroxybenzoyl-glucoside)	2.07e-08	2.07e-08	2.07e-08	2.07e-08	2.07e-08	0.177064	254.394	268.545	242.835	188.619	300.014	101.088	0.0295107	225.916	7655.4	12.9023	0.000566226	1.36343	up
neg_130	7-hydroxyoct-5-enoylglycine	11.6558	25.6596	31.0137	38.6328	19.9379	18.5602	1.9597	2.3991	1.2001	1.76494	1.20305	2.07e-08	24.2433	1.42115	0.0586203	-4.09246	0.00207493	1.33906	down
neg_1305	Citraconic anhydride	6.51339	17.3431	20.3517	16.1051	16.1156	19.8101	32.3352	69.128	66.9496	24.2862	51.1234	27.2622	16.0398	45.1808	2.81678	1.49405	0.0149805	1.09306	up
neg_1335	Cefadroxil	7.69639	23.1113	18.9533	33.0041	28.094	34.0039	255.304	257.639	326.367	223.635	225.009	104.163	24.1438	232.019	9.60989	3.26452	0.000832991	1.33518	up
neg_1340	CDP-abequose	0.605258	3.92323	0.162195	0.732656	1.8526	6.99888	200.866	310.63	323.844	156.278	200.491	47.2792	2.37913	206.565	86.8235	6.44001	0.00454937	1.23774	up
neg_1342	N6,N6,O-Tridemethylpuromycin-5'-phosphate	2.07e-08	2.07e-08	2.07e-08	0.500855	2.07e-08	0.870488	140.255	44.8898	48.382	56.5451	193.076	33.8138	0.228557	86.1603	376.975	8.55833	0.0229527	1.06263	up
neg_1343	Guanosine triphosphate	2.07e-08	1.97958	2.07e-08	1.58214	2.07e-08	1.34943	40.2351	23.0697	13.8013	44.6132	39.2485	81.61	0.818525	40.4297	49.3933	5.62624	0.00882704	1.14924	up
neg_1344	Neobignonoside	1.44261	4.59999	2.07e-08	10.9384	1.14257	4.7484	71.0435	122.461	132.474	82.9527	124.488	45.4305	3.81199	96.4751	25.3083	4.66154	0.0012472	1.31174	up
neg_1346	Deamino-NAD+	2.07e-08	3.42528	2.07e-08	22.489	2.07e-08	0.892624	66.9399	48.0496	78.3625	36.9497	94.4507	32.6802	4.46782	59.5721	13.3336	3.73699	0.00175738	1.24224	up
neg_135	6'-Oxo-G418	22.8402	39.0088	53.2993	143.602	68.3046	31.9937	2.07e-08	0.644297	2.07e-08	2.07e-08	2.07e-08	2.07e-08	59.8414	0.107383	0.00179446	-9.12224	0.0209967	1.1233	down
neg_1350	4-Deoxy-4-thio-alpha-D-digitoxosyl-calicheamicin T0	2.07e-08	1.12148	2.07e-08	2.07e-08	2.07e-08	2.07e-08	98.6865	110.776	124.063	67.4236	77.1689	40.858	0.186913	86.496	462.76	8.85412	0.000972941	1.33922	up
neg_1354	2-Deoxy-scyllo-inosamine	25.2349	20.1517	33.2616	35.9612	30.2693	15.3066	10.8502	16.1132	9.29989	16.1066	19.7828	5.99047	26.6976	13.0239	0.48783	-1.03555	0.0068917	1.10594	down
neg_1358	Cadabicine methyl ether	119.615	111.422	94.6801	243.685	122.845	77.2719	2.07e-08	6.39418	5.35216	2.07e-08	5.59243	2.07e-08	128.253	2.88979	0.022532	-5.47188	0.00343113	1.30688	down
neg_136	3''-Oxogentamicin A2	11.0856	12.5486	13.1465	31.8226	17.1557	10.252	2.07e-08	1.51703	0.41812	2.07e-08	2.07e-08	2.07e-08	16.0018	0.322526	0.0201555	-5.63268	0.00508538	1.27018	down
neg_1374	Ile-Val-Val	19.0644	30.0121	20.8186	3.05814	15.2114	24.7726	2.07e-08	2.07e-08	2.07e-08	2.07e-08	2.07e-08	2.07e-08	18.8229	2.07e-08	1.1e-09	-29.7584	0.00412639	1.21443	down
neg_1388	Salicin 6-phosphate	208.864	114.006	177.255	322.807	109.801	77.8461	44.6778	41.2478	56.5267	32.9593	85.7047	2.07e-08	168.43	43.5194	0.258383	-1.95242	0.0173978	1.10945	down
neg_1396	Dodecatrienoic acid	49.6481	30.614	91.0442	104.42	52.8638	21.3126	26.0113	14.606	12.7427	28.9609	23.3251	18.7957	58.3172	20.7403	0.355646	-1.49149	0.0377928	1.00129	down
neg_1415	Tilsuprost	103.905	84.8534	106.869	169.851	84.0953	75.2964	50.135	52.8977	50.6231	45.4464	52.044	19.9434	104.145	45.1816	0.433835	-1.20478	0.0068943	1.20202	down
neg_1417	Kanamycin	410.343	219.005	320.146	275.481	149.277	119.005	66.0556	118.599	123.485	47.1805	156.293	98.6796	248.876	101.715	0.408699	-1.29089	0.0197011	1.03517	down
neg_1440	Glutamylisoleucine	867.286	832.245	1075.99	1239.15	997.525	937.959	367.08	513.292	577.667	454.828	415.78	223.507	991.692	425.359	0.428923	-1.22121	3.75e-05	1.35211	down
neg_1454	Quinupristin	263.671	322.302	307.383	433.689	338.687	321.384	89.6557	154.386	199.213	88.0716	127.527	14.3297	331.186	112.197	0.338774	-1.56161	9.37e-05	1.33126	down
neg_1456	(R)-3-Amino-2-methylpropanoate	994.382	417.867	623.435	997.677	580.34	331.853	284.84	260.847	267.422	275.504	440.224	117.597	657.592	274.406	0.417289	-1.26088	0.0193251	1.05157	down
neg_1464	Deamino-homoarginine vasopressin	85.6125	91.3311	129.661	103.466	91.5748	87.725	16.5257	34.2736	54.1224	15.6429	19.868	2.70265	98.2283	23.8559	0.242861	-2.04179	2.25e-05	1.34379	down
neg_1468	Pyroglutamic acid	962.58	855.338	1122.61	1440.83	1268.17	1229.28	1976.33	2081.29	2757.71	1724.13	1720.01	1035.07	1146.47	1882.42	1.64193	0.715395	0.022316	1.0185	up
neg_1478	Glutamic acid gamma-methyl ester	76.6732	90.8751	107.889	112.872	99.3229	78.2823	123.134	149.184	158.637	134.271	173.843	100.923	94.319	139.999	1.48431	0.569793	0.00599988	1.10158	up
neg_1485	5-Aminoisoquinolin-1(2H)-one	236.764	132.739	220.811	419.29	171.893	86.7018	86.5206	52.8742	43.3524	64.7889	100.02	25.2958	211.366	62.1419	0.294001	-1.76611	0.0242821	1.07934	down
neg_1501	[(2S)-2-Amino-3-(1H-imidazol-5-yl)propanoyl] (2S,3S)-2-amino-3-methylpentanoate	457.598	340.089	518.838	547.317	327.526	162.57	82.4548	60.1907	28.2523	51.3468	71.7659	13.9976	392.323	51.3347	0.130848	-2.93404	0.00188598	1.30887	down
neg_1508	Decahydro-6-(phosphonomethyl)-3-isoquinolinecarboxylic acid	357.671	394.426	419.814	566.363	414.841	404.002	222.283	327.108	313.096	255.963	271.942	86.9895	426.186	246.23	0.577753	-0.791476	0.00312801	1.1754	down
neg_1511	(S)-Coclaurine	2.86278	12.1358	21.8949	42.4565	9.795	6.86267	2.07e-08	2.07e-08	2.07e-08	2.07e-08	2.07e-08	2.07e-08	16.0013	2.07e-08	1.3e-09	-29.5241	0.0421653	1.04114	down
neg_152	Amoxicilloyl	3.51668	7.59556	8.28319	3.31174	2.86116	7.41495	23.591	35.8942	44.5941	30.6976	22.4052	27.9298	5.49721	30.852	5.61229	2.48859	0.000410048	1.33479	up
neg_1521	Beta-Citryl-L-glutamic acid	1532.83	2189.97	2172.83	1646.53	1695.43	1359.09	2375.17	3169.43	2883.3	2176.39	3766.91	2150.23	1766.11	2753.57	1.55912	0.640728	0.0111496	1.05909	up
neg_1542	Flacourtin	110.457	44.2728	94.435	59.9692	114.814	66.0892	205.887	215.592	231.268	193.551	238.753	133.463	81.6728	203.086	2.48658	1.31416	0.000128516	1.35116	up
neg_1547	Neolinustatin	291.422	147.392	218.151	268.9	246.582	139.889	110.718	156.324	132.308	173.547	131.954	82.0702	218.723	131.154	0.599634	-0.737846	0.0178071	1.00763	down
neg_1550	10-Deacetyl-2-debenzoylbaccatin III	140.963	89.2949	84.7274	318.915	118.58	73.8952	46.3986	34.4101	39.8484	39.0938	60.3262	1.98473	137.729	37.0103	0.268718	-1.89583	0.0433708	1.00951	down
neg_1551	Peonidin 3-galactoside	41.8423	14.0331	45.0546	40.2704	20.4803	9.69415	61.1114	33.0331	68.0678	55.3577	75.0174	42.22	28.5625	55.8012	1.95366	0.966176	0.0132861	1.00848	up
neg_1553	Epothilone D	243.488	157.512	186.69	411.75	202.11	142.057	102.648	93.9151	91.9762	82.9443	115.214	33.5405	223.934	86.7064	0.387196	-1.36887	0.0176825	1.11116	down
neg_1567	Cyanidin 3-rutinoside	25.7806	13.4722	16.2945	178.106	13.1697	3.70952	316.548	101.081	225.624	244.522	335.363	78.9314	41.7555	217.012	5.1972	2.37773	0.0087208	1.03521	up
neg_1577	Pressinoic acid	360.9	246.954	311.615	381.871	265.205	182.28	104.525	112.928	119.676	94.3241	162.433	36.0538	291.471	104.99	0.360208	-1.4731	0.000756361	1.27946	down
neg_1590	(S)-Lactate	224.795	125.004	222.368	220.558	203.765	144.51	351.309	329.73	419.636	295.912	308.867	231.517	190.167	322.828	1.69761	0.763503	0.00213618	1.19886	up
neg_1597	CDP-DG(i-12:0/PGF1alpha)	88.887	92.0684	115.529	104.109	96.4853	82.3645	17.0537	32.0021	34.5612	13.4871	16.0378	2.07e-08	96.5739	18.857	0.19526	-2.35653	7.27e-07	1.4056	down
neg_1599	Felypressin	102.658	123.718	123.281	148.228	119.416	125.533	7.9719	39.4129	57.1748	13.3424	28.5404	1.68065	123.806	24.6872	0.199403	-2.32624	6.13e-06	1.40215	down
neg_1609	4-Aminohex-5-ynoic acid	25.7643	27.0439	37.0002	35.1971	38.4585	25.8423	151.713	198.52	219.032	175.78	244.416	74.1564	31.551	177.269	5.6185	2.49018	0.00183224	1.29746	up
neg_1625	6-Hydroxytryprostatin B	478.693	470.578	544.186	837.497	597.394	472.193	256.03	333.678	290.162	275.187	312.694	106.317	566.757	262.345	0.462888	-1.11127	0.00187445	1.24029	down
neg_1632	cis,trans-5'-Hydroxythalidomide	93.5199	1.41723	51.7157	24.1312	17.8352	6.02482	193.796	101.029	153.1	136.945	163.097	48.1203	32.4407	132.681	4.08997	2.03209	0.00351013	1.16872	up
neg_1646	D-Glucose	66.2409	68.8314	97.2693	49.8587	77.4977	88.3069	137.001	172.184	270.79	153.868	115.807	120.054	74.6675	161.617	2.16449	1.11403	0.012499	1.12092	up
neg_1647	Eltoprazine	495.61	336.309	348.11	596.693	308.386	216.61	95.6839	101.258	115.4	76.769	179.434	23.6519	383.62	98.6995	0.257285	-1.95856	0.00272795	1.26274	down
neg_165	4-Amino-1-[(2R,5R)-5-(aminomethyl)-3,4-dihydroxyoxolan-2-yl]pyrimidin-2-one	551.176	640.026	884.429	1089.55	857.647	494.24	352.171	385.875	291.09	370.305	420.391	188.293	752.845	334.688	0.444564	-1.16954	0.00506487	1.20188	down
neg_1658	Maytansinoid DM4	19.2927	79.1982	18.1305	62.4167	65.1969	76.6523	5.45816	31.171	18.0902	15.6539	12.0121	2.07e-08	53.4812	13.7309	0.256743	-1.96161	0.0151119	1.08734	down
neg_166	Threonylhistidine	66.4111	84.6946	108.529	188.53	103.593	56.0561	29.1694	19.3084	13.4395	16.4065	30.48	5.00924	101.302	18.9688	0.18725	-2.41696	0.00731969	1.22246	down
neg_1660	Asp-Phe	431.209	710.445	490.596	754.155	474.929	638.296	98.7124	210.877	268.933	130.649	176.821	50.9346	583.272	156.155	0.267722	-1.90119	0.000153765	1.37244	down
neg_1676	6-Mercapto-1-hexanol	31.5725	40.8284	33.3536	46.1112	23.846	19.8346	2.07e-08	2.25807	1.55513	2.07e-08	7.18033	2.07e-08	32.5911	1.83225	0.0562195	-4.15278	0.000392853	1.39888	down
neg_168	1-(6-Hydroxy-2-azabicyclo[2.2.1]heptane-3-carbonyl)pyrrolidine-2-carbonitrile	69.6592	62.2448	118.689	193.824	100.596	34.0148	41.9271	14.804	10.3431	10.0754	29.2438	2.33499	96.5046	18.1214	0.187778	-2.4129	0.0176434	1.10583	down
neg_1710	Oxoamide	198.728	229.348	197.089	280.608	155.455	199.782	38.6987	48.976	57.8332	41.2421	77.4195	16.4358	210.168	46.7676	0.222524	-2.16796	4.62e-05	1.4208	down
neg_1715	Butyl butyryllactate	11.1849	13.5668	7.62618	10.2778	8.98317	11.5257	2.07e-08	2.07e-08	1.03244	0.865888	3.76927	2.07e-08	10.5274	0.9446	0.0897276	-3.47831	6.94e-06	1.40292	down
neg_1716	Mefenamic acid	7.47435	11.0928	6.38087	13.2662	4.25987	4.08858	2.07e-08	1.08199	0.73474	2.07e-08	7.20514	2.07e-08	7.76045	1.50365	0.193758	-2.36768	0.00907938	1.13662	down
neg_1726	2-Isopropyl-5-methoxypyrazine	22.5271	33.4105	25.9164	29.2171	25.5817	18.1556	2.07e-08	2.07e-08	2.07e-08	2.07e-08	2.07e-08	2.07e-08	25.8014	2.07e-08	8.03e-10	-30.2134	7.1e-05	1.44336	down
neg_1731	Cornoside	337.531	560.477	480	582.904	519.28	590.253	186.38	366.621	333.677	307.859	291.127	37.6113	511.741	253.879	0.496109	-1.01127	0.00249972	1.18292	down
neg_1740	5'-O-Methylmelledonal	72.0347	260.543	110.056	190.183	173.982	263.175	23.6029	107.552	93.3371	46.2044	39.648	2.07e-08	178.329	51.7241	0.290049	-1.78563	0.00835956	1.12416	down
neg_1744	Histidyltryptophan	5.82144	65.2057	38.8928	17.827	15.9054	52.1915	2.07e-08	2.07e-08	2.07e-08	2.07e-08	2.07e-08	2.07e-08	32.6407	2.07e-08	6.35e-10	-30.5526	0.0184304	1.10969	down
neg_1764	Koenine	146.479	105.974	80.1033	215.265	98.9195	65.1742	17.9481	12.9608	11.6662	12.3581	40.5863	2.07e-08	118.652	15.9199	0.134173	-2.89783	0.00505421	1.25228	down
neg_1765	Asparaginyl-Tyrosine	75.2802	95.3139	84.6019	183.617	47.79	50.8971	7.33577	3.31531	4.86117	8.23749	22.8996	2.07e-08	89.5833	7.77489	0.0867894	-3.52634	0.00950395	1.23646	down
neg_1768	Hydroxycotinine	104.634	182.12	128.168	165.509	109.534	122.824	8.532	16.9091	19.7266	11.9173	18.6779	2.07e-08	135.465	12.6272	0.0932136	-3.42332	0.000131199	1.43318	down
neg_1779	4-Aminobenzamide	23.7911	72.4391	24.4103	69.7508	44.9832	66.8873	2.07e-08	2.07e-08	1.72367	2.07e-08	3.19208	2.07e-08	50.377	0.819292	0.0162632	-5.94224	0.00294732	1.31389	down
neg_1797	Valylhydroxyproline	420.53	458.391	276.161	710.748	242.11	294.801	75.4866	92.3673	85.5033	74.4489	206.035	13.7102	400.457	91.2586	0.227886	-2.13361	0.00583688	1.24221	down
neg_1798	Glycyl-Phenylalanine	25.6164	42.9018	18.0441	52.9421	21.7458	32.692	1.62423	9.74383	10.0416	2.07e-08	26.9217	2.07e-08	32.3237	8.05522	0.249205	-2.0046	0.00616787	1.16027	down
neg_180	Levofloxacin	35.9445	27.9532	47.9572	61.9808	34.4202	17.0569	6.73957	7.10708	1.78489	1.93803	9.00849	2.07e-08	37.5522	4.42968	0.117961	-3.08362	0.00297176	1.27561	down
neg_1803	Glutaminylphenylalanine	327.538	306.194	223.167	405.479	174.386	169.523	26.382	26.9421	25.2947	19.9955	66.2329	2.06398	267.715	27.8185	0.103911	-3.26658	0.00123318	1.35884	down
neg_1813	Magnolol	241.23	320.321	201.039	446.969	154.295	209.326	35.9291	44.8518	42.6304	25.6826	110.498	1.3815	262.197	43.4956	0.165889	-2.59171	0.00284174	1.30244	down
neg_1814	Seryltryptophan	50.7761	87.0492	45.9105	63.3689	40.5545	38.7835	2.07e-08	2.39741	3.22476	2.07e-08	9.96101	2.07e-08	54.4071	2.5972	0.0477363	-4.38877	0.000741285	1.38221	down
neg_1822	2-(3-Carboxy-3-aminopropyl)-L-histidine	7.21724	35.1352	7.42234	36.5932	9.54077	43.7332	2.07e-08	6.43796	13.3994	2.07e-08	2.36787	2.07e-08	23.2736	3.70087	0.159016	-2.65276	0.035687	1.0203	down
neg_1823	2-(Ethylamino)-4,5-dihydroxybenzamide	54.9556	142.521	104.751	119.536	102.621	221.298	2.07e-08	2.07e-08	2.07e-08	2.07e-08	2.07e-08	2.07e-08	124.281	2.07e-08	1.67e-10	-32.4814	0.00275654	1.27602	down
neg_1825	3,4-Dehydrocilostazol	17.759	96.7534	43.4232	102.292	44.801	94.3557	15.0529	39.1752	29.7536	21.3455	25.3821	2.07e-08	66.564	21.7849	0.327277	-1.61141	0.0261417	1.06754	down
neg_1832	1,3-Diethyl-6-hydroxy-2-sulfanylidenepyrimidin-4-one	21.8178	25.4243	43.2672	51.5002	33.2595	34.4982	15.9069	24.8953	23.569	17.1632	25.5389	1.81947	34.9612	18.1488	0.519112	-0.945883	0.0166183	1.01416	down
neg_1843	1'-Hydroxyversicolorone	735.912	1088.52	1227.52	1515.76	1164.63	1374.26	542.895	883.093	857.195	781.679	894.626	214.536	1184.43	695.67	0.587344	-0.767723	0.0103026	1.06197	down
neg_1846	Esorubicin	183.667	495.533	339.946	537.898	369.776	605.245	112.595	261.942	257.119	179.85	219.982	21.4124	422.011	175.483	0.415827	-1.26595	0.00965115	1.10724	down
neg_1848	Blood group B type 1 tetrasaccharide	109.723	294.8	232.921	341.098	257.403	386.475	62.3154	131.8	148.837	76.3172	107.304	2.07e-08	270.403	87.7622	0.32456	-1.62344	0.00382969	1.18109	down
neg_185	Ramiprilat	25.4536	39.0627	41.3384	92.5456	59.9738	33.777	14.0137	14.7463	8.79081	6.33857	14.4154	3.42366	48.6918	10.2881	0.211289	-2.24271	0.0110516	1.17202	down
neg_1858	Ampicillin	20.9772	18.9547	19.9314	37.0737	26.5112	26.3568	8.442	10.2706	21.587	11.0187	13.5387	2.07e-08	24.9675	10.8095	0.432943	-1.20775	0.00519986	1.11369	down
neg_186	2-[(2-Fluorophenyl)methyl]-3-(2-fluorospiro[6,7-dihydrothieno[3,2-c]pyran-4,4'-piperidine]-1'-yl)butanamide	4.88368	29.0773	8.52667	45.8695	34.2349	35.4217	0.454092	7.82278	4.11193	2.1662	3.95018	2.07e-08	26.3356	3.0842	0.117111	-3.09405	0.0163039	1.12575	down
neg_1861	3-[4-[2-[[6-Amino-9-[(2R,3R,4S,5S)-5-[[ethyl(formyl)amino]-hydroxymethyl]-3,4-dihydroxyoxolan-2-yl]purin-2-yl]amino]ethyl]phenyl]propanoic acid	21.5833	65.7269	47.8209	80.7563	48.4329	89.8669	5.10817	18.0065	21.7602	6.71276	19.6383	2.07e-08	59.0312	11.871	0.201097	-2.31404	0.00428407	1.22253	down
neg_1873	Asp-Phe methyl ester	492.705	816.305	633.077	1127	387.702	628.814	115.997	135.932	173.724	98.8061	202.549	31.8995	680.934	126.485	0.185752	-2.42855	0.00297039	1.32185	down
neg_1875	Nebracetam	14.4812	25.1856	18.4282	42.7623	3.28383	17.0455	2.07e-08	2.07e-08	2.07e-08	2.07e-08	2.29118	2.07e-08	20.1978	0.381864	0.0189062	-5.72499	0.0140518	1.21502	down
neg_1877	Threoninyl-Tryptophan	30.5756	45.0836	22.8934	40.9703	27.6278	25.2111	2.07e-08	3.80578	1.45591	1.33129	6.69291	2.07e-08	32.0603	2.21431	0.0690672	-3.85586	0.000262428	1.40821	down
neg_1880	Agar	3.72659	16.1323	4.25225	23.1202	15.3059	26.8563	2.07e-08	2.07e-08	2.07e-08	2.07e-08	2.07e-08	2.07e-08	14.8989	2.07e-08	1.39e-09	-29.4211	0.0120615	1.16594	down
neg_1885	Tryptophyl-Histidine	55.1447	89.0647	54.3459	64.7063	35.592	49.9372	2.07e-08	1.92785	3.86915	2.87834	3.12952	2.07e-08	58.1318	1.96748	0.0338451	-4.88491	0.000559408	1.40654	down
neg_1896	Bursopoietin	2.32882	18.5444	5.28875	17.6785	6.2852	10.9026	2.07e-08	2.07e-08	1.87212	2.07e-08	2.07e-08	2.07e-08	10.1714	0.312021	0.0306763	-5.02673	0.0155707	1.18945	down
neg_1903	Tryptophyl-Serine	117.08	147.528	140.78	181.683	94.7628	93.0759	18.1088	22.0699	16.636	9.88455	34.0974	2.07e-08	129.152	16.7994	0.130075	-2.94258	0.000243914	1.40343	down
neg_1904	Etodolac	25.3645	34.2944	18.3596	55.3765	23.1574	16.4477	2.07e-08	1.10503	2.07e-08	2.07e-08	12.693	2.07e-08	28.8333	2.29968	0.0797575	-3.64824	0.00496423	1.25225	down
neg_1905	Labetalol	17.6229	23.546	9.47337	65.2154	18.7198	13.9394	2.07e-08	2.07e-08	2.07e-08	2.07e-08	2.07e-08	2.07e-08	24.7528	2.07e-08	8.37e-10	-30.1535	0.030965	1.09793	down
neg_1909	2-Phenyl-4,4,5,5-tetramethylimidazoline-1-oxyl 3-oxide	210.51	145.565	162.299	424.716	118.645	112.51	52.7079	55.1458	58.8874	59.8756	132.5	7.5689	195.707	61.1143	0.312274	-1.67912	0.0369999	1.02432	down
neg_1914	Aminoglutethimide	34.5311	59.4913	77.4448	93.3804	41.6836	47.8281	24.9536	25.1089	30.6304	26.3113	35.4545	13.1979	59.0599	25.9428	0.439262	-1.18685	0.0139743	1.14793	down
neg_1922	5-(N-Methyl-4,5-dihydro-1H-pyrrol-2-yl)pyridin-2-ol	2502.51	2875.75	2787.87	4141.7	2432.85	2451.76	788.928	1028.3	856.64	998.623	1554.08	297.87	2865.41	920.74	0.32133	-1.63787	0.000214237	1.35656	down
neg_1924	Phenylalanyl-Alanine	245.762	167.262	161.186	290.541	151.135	106.763	46.8019	58.7226	52.4891	50.0301	112.053	4.76582	187.108	54.1437	0.289371	-1.78901	0.00317572	1.22437	down
neg_1926	Citreoviridin C	47.8674	82.5735	43.8767	74.1131	62.9799	97.131	2.07e-08	8.55562	11.3336	2.07e-08	10.3336	2.07e-08	68.0903	5.03714	0.0739773	-3.75677	0.000427599	1.35947	down
neg_1945	N-Acetylcadaverine	3.95642	8.61881	5.51546	10.599	4.47258	6.2379	1.07941	2.07e-08	1.0306	1.38243	3.58256	2.07e-08	6.56669	1.17917	0.179568	-2.4774	0.00216257	1.28269	down
neg_198	7-O-Succinyl macrolactin A	5.41412	10.1413	17.1834	31.3146	17.7928	7.38066	2.86643	2.07e-08	2.07e-08	2.07e-08	2.07e-08	2.07e-08	14.8711	0.477739	0.0321252	-4.96015	0.0135601	1.15847	down
neg_200	Astin I	6.83792	17.0152	14.2914	36.3732	17.4445	8.71404	0.789717	3.85606	2.07e-08	2.07e-08	2.07e-08	2.07e-08	16.7794	0.774296	0.0461457	-4.43766	0.0132142	1.18632	down
neg_2007	DG(2:0/PGF1alpha/0:0)	222.513	643.249	524.363	610.432	680.931	754.977	1751.11	2103.57	1452.1	703.99	1639.27	758.011	572.744	1401.34	2.44672	1.29085	0.0135998	1.0922	up
neg_201	Marmesin rutinoside	25.7533	77.0357	52.8825	143.429	71.5982	77.7946	9.62327	40.5708	50.6624	11.4011	16.6257	2.91404	74.7489	21.9662	0.293867	-1.76677	0.0197982	1.07313	down
neg_2044	3-Dehydro-L-threonate	168.893	78.4128	172.975	168.937	181.252	97.5237	223.601	210.106	178.014	223.436	187.241	232.462	144.666	209.143	1.4457	0.531769	0.014682	1.06589	up
neg_206	Premithramycin A2'	12.7159	57.5362	46.0863	72.5193	46.5735	42.1391	12.4626	9.36806	12.0501	8.25062	7.3959	6.10266	46.2617	9.27167	0.200418	-2.31892	0.00569651	1.26259	down
neg_2089	gamma-Tocopherol	11.6787	9.43422	4.86342	2.07e-08	2.07e-08	2.07e-08	256.677	215.048	151.895	66.3033	69.2112	58.3212	4.32939	136.242	31.4692	4.97587	0.012724	1.13541	up
neg_21	Solithromycin	22.7209	84.522	61.2829	91.2894	34.6397	51.6975	2.07e-08	2.07e-08	2.07e-08	2.07e-08	2.07e-08	2.07e-08	57.6921	2.07e-08	3.59e-10	-31.3743	0.00338448	1.33075	down
neg_2164	(3b,16a,20R)-25-Acetoxy-3,16,20,22-tetrahydroxy-5-cucurbiten-11-one 3-glucoside	316.144	242.493	347.33	143.461	205.651	324.863	381.004	640.142	521.615	764.625	558.62	320.182	263.324	531.031	2.01665	1.01196	0.00827415	1.10598	up
neg_2205	2-Hydroxy-4-oxo-5,12-heneicosadien-1-yl acetate	19.0372	16.9694	3.39679	2.07e-08	2.07e-08	9.10422	33.8304	75.4785	47.877	74.2798	60.6916	7.54366	8.08461	49.9502	6.17843	2.62724	0.00964869	1.10188	up
neg_2219	Cholylasparagine	32.3964	29.0117	21.87	14.8944	8.84685	2.95866	210.43	263.655	247.451	218.755	262.658	135.489	18.3297	223.073	12.17	3.60526	8.67e-05	1.39518	up
neg_2255	Cerebrosterol	230.541	120.809	303.345	221.542	194.55	120.273	315.047	506.36	492.124	496.772	394.508	330.12	198.51	422.489	2.1283	1.0897	0.000723119	1.22923	up
neg_24	Sabine	9.40314	27.3549	52.6367	62.9589	28.7204	20.9267	1.02482	2.07e-08	0.905368	1.02353	2.07e-08	2.07e-08	33.6668	0.492285	0.0146223	-6.09569	0.0100091	1.2038	down
neg_2448	1-Cyclohexyl-N-{[1-(4-Methylphenyl)-1h-Indol-3-Yl]methyl}methanamine	3372.87	2799.4	4138.9	3144.53	4890.49	4025.83	7117.54	7328	5533.54	4389.37	5219.53	7650.81	3728.67	6206.46	1.66452	0.73511	0.00429738	1.1966	up
neg_248	Nocardicin G	33.5866	24.4788	32.9507	59.6429	34.4979	21.3593	6.12781	6.6327	3.34733	2.07e-08	3.55212	2.07e-08	34.4193	3.27666	0.0951982	-3.39292	0.0020053	1.30672	down
neg_2499	Deoxycholylasparagine	176.043	195.405	175.859	42.5611	112.893	75.9756	428.747	270.749	237.083	215.516	201.012	398.491	129.789	291.933	2.24928	1.16947	0.00817706	1.0916	up
neg_254	Kelampayoside A	39.4323	56.2369	72.3033	100.411	73.5849	48.9341	17.837	24.0123	16.901	19.1141	20.8962	5.8096	65.1504	17.4284	0.26751	-1.90234	0.00229799	1.28376	down
neg_2548	Gentisate aldehyde	57.7055	38.111	72.5439	79.5337	71.45	41.3768	97.0559	85.0719	76.1983	91.108	95.5495	108.703	60.1202	92.2811	1.53494	0.618186	0.00447659	1.12821	up
neg_2572	3-(O-Geranylgeranyl)-sn-glycerol 1-phosphate	6821.82	7884.79	5749.6	5178.43	4315.5	7852.45	8262	11877.7	10736.6	14319.1	12758.2	7098.98	6300.43	10842.1	1.72085	0.783119	0.00773213	1.06984	up
neg_2582	4,7,13,16,21,24-Hexaoxa-1,10-diazabicyclo[8.8.8]hexacosane	1282.36	1104.37	976.243	1160.36	1711.94	1348.03	2632.42	2372.22	1871	1496.6	2387.99	2566.7	1263.89	2221.16	1.7574	0.813445	0.00182352	1.24792	up
neg_2584	gamma-Tocotrienol	1450.7	921.241	962.51	804.112	831.234	857.158	2107.79	5926.66	8173.24	8756.78	6043.23	2034.89	971.159	5507.1	5.67064	2.50351	0.0119051	1.11827	up
neg_262	4-(cytidine 5'-diphospho)-2-C-methyl-D-erythritol	59.815	36.573	55.7345	70.5849	36.4792	26.6819	16.858	12.8877	5.97517	15.329	10.3318	0.420037	47.6447	10.3003	0.21619	-2.20963	0.00193476	1.27967	down
neg_264	Nocardicin A	38.8003	69.0047	67.1765	104.673	81.881	54.4781	26.9593	24.8901	20.4032	22.2172	26.1632	9.60833	69.3356	21.7069	0.31307	-1.67544	0.00282159	1.27475	down
neg_2641	Methyl 3b,24-dihydroxy-11,13(18)-oleanadien-30-oate	548.826	1087.03	511.482	436.606	503.448	443.015	1546.36	1325.14	1140.32	869.719	1184.64	959.934	588.401	1171.02	1.99017	0.992894	0.00217794	1.1405	up
neg_2706	2,4-Decadienamide,5-(4-methoxyphenyl)-N-[(1R)-1-methyl-4-(3-pyridinyl)butyl]-, (2E,4E)-	2.07e-08	5.40432	68.228	178.309	250.224	155.711	377.796	324.398	275.461	120.411	380.807	527.139	109.646	334.335	3.04922	1.60844	0.00930994	1.08481	up
neg_2708	Polysorbate 60	268.263	409.036	675.717	984.401	613.998	693.202	2528.88	1808.57	2307.99	807.939	3760.81	1448.57	607.436	2110.46	3.47437	1.79675	0.0140583	1.10483	up
neg_271	GDP-beta-L-colitose	45.0395	45.9843	52.2048	67.4112	44.4505	50.0247	17.3332	18.6172	15.8921	20.765	18.0998	3.36447	50.8525	15.6786	0.308315	-1.69752	1.95e-05	1.39625	down
neg_2723	PG(LTE4/18:1(11Z))	2192.42	906.81	4240.48	3938.95	3671.69	1248.92	4606.99	3968.92	5377.79	4412.84	5351.06	4309.25	2699.88	4671.14	1.73013	0.790881	0.0187167	1.04679	up
neg_273	4'-Hydroxyacetophenone 4'-[4-hydroxybenzoyl-(->5)-apiosyl-(1->2)-glucoside]	60.8935	98.1223	124.076	153.443	115.826	104.674	41.0166	59.0334	43.88	47.808	39.7993	27.8293	109.506	43.2278	0.394753	-1.34098	0.0022816	1.27375	down
neg_276	Acacetin 7-[apiosyl(1->6)-glucoside]	45.0875	75.9602	84.904	136.761	95.4274	83.2599	28.0387	35.7413	27.9224	27.2452	22.8576	13.9182	86.9	25.9539	0.298664	-1.74341	0.00341646	1.26893	down
neg_285	Melanin	53.9289	71.9054	91.5007	124.207	80.7644	68.4523	33.2259	41.1362	35.5737	31.7996	30.9911	12.0099	81.7931	30.7894	0.37643	-1.40955	0.00238517	1.26487	down
neg_2851	trans-3,4-Dihydro-3,4-dihydroxy-7,12-dimethylbenz[a]anthracene	37.8966	111.909	70.0701	65.6245	117.582	178.727	220.804	366.735	316.476	252.058	388.787	128.285	96.9682	278.857	2.87576	1.52394	0.0042822	1.17057	up
neg_2893	N6-Acetyl-L-lysine	205.547	109.008	198.971	197.715	174.382	103.091	212.056	226.842	198.082	319.608	260.668	255.493	164.786	245.458	1.48956	0.574886	0.0115227	1.0095	up
neg_2894	LysoPE(16:0/0:0)	4.6157	6.19242	11.8031	6.34724	3.75385	5.72124	8.98363	25.6414	10.7675	24.9169	36.1275	27.1975	6.4056	22.2724	3.47702	1.79785	0.0123286	1.08286	up
neg_2899	1-Stearoylglycerophosphoglycerol	4974	4759.34	6342.94	4314.47	5115.24	3406.86	7685.55	8022.5	6708.3	7224.73	12354	6983.47	4818.81	8163.09	1.69401	0.760439	0.00951739	1.10967	up
neg_290	Cyclo(-D-Tyr-Arg-Gly-Asp-Cys(carboxymethyl)-OH) sulfoxide	8.57309	27.3417	32.4151	45.1762	25.93	22.6566	2.07e-08	1.17438	2.07e-08	1.37914	2.07e-08	2.07e-08	27.0154	0.425586	0.0157535	-5.98819	0.00283754	1.31569	down
neg_2905	L-a-Lysophosphatidylserine	791.563	807.768	1243.96	1119.04	1062.51	3181.69	3116.33	5007.62	5562.34	2663.76	4373.42	2143.21	1367.75	3811.11	2.7864	1.4784	0.00573247	1.13342	up
neg_2914	2-Hydroxyestrone	8995.32	9480.31	12007	12451.4	15433.6	12289.6	25988.5	36009.3	23202.5	27904.1	35870.6	20457.3	11776.2	28238.7	2.39795	1.2618	0.000931784	1.29863	up
neg_295	Arbutin 6-phosphate	44.1322	73.023	80.139	134.088	99.9293	72.8775	30.7212	35.1666	30.7151	34.9543	33.4671	16.5756	84.0315	30.2667	0.360182	-1.4732	0.00663069	1.21414	down
neg_2963	Z-Asp-Glu-Val-Asp-fluoromethylketone	129.776	124.748	120.294	154.392	188.036	171.363	373.125	493.127	301.39	345.115	503.104	250.113	148.102	377.662	2.55002	1.35051	0.00209155	1.26978	up
neg_3118	Glycylprolylhydroxyproline	4.76792	21.6587	9.14634	17.001	7.89981	18.1926	1.05353	8.59921	9.20216	5.35481	3.85161	2.07e-08	13.1111	4.67689	0.356713	-1.48716	0.0285537	1.02446	down
neg_3120	norzolmitripan	166.33	196.969	188.696	311.326	176.827	163.676	24.5716	38.9584	38.266	24.0855	54.1069	2.07e-08	200.637	29.9981	0.149514	-2.74165	0.000363091	1.38619	down
neg_3122	Afn-1252	99.8988	264.119	123.231	367.229	127.712	228.545	11.9159	64.3024	63.4317	15.9213	60.0666	2.07e-08	201.789	35.9397	0.178105	-2.4892	0.00998997	1.2082	down
neg_3123	Prostaglandin E2 methyl ester	58.3805	109.312	72.1595	141.338	74.0467	92.8203	2.07e-08	3.83851	10.6973	0.970246	7.8643	2.07e-08	91.3429	3.89505	0.0426421	-4.55158	0.000766328	1.39214	down
neg_3128	Hypochoeroside A	29.4228	116.155	60.3824	158.708	65.2305	112.161	2.07e-08	2.07e-08	2.07e-08	2.07e-08	2.07e-08	2.07e-08	90.343	2.07e-08	2.29e-10	-32.0213	0.00530783	1.28844	down
neg_3135	Codeinone	93.511	211.943	152.799	231.155	171.315	296.744	45.5547	121.845	134.325	79.1755	71.546	22.0655	192.911	79.0854	0.409958	-1.28645	0.00901042	1.09857	down
neg_3137	Fumonisin B4	4.1565	44.8955	6.34547	24.8568	28.5729	44.6138	2.07e-08	6.85902	10.7726	2.07e-08	2.07e-08	2.07e-08	25.5735	2.9386	0.114908	-3.12145	0.0249137	1.03793	down
neg_3144	Muzanzagenin	50.1641	89.8605	41.1827	63.1375	56.4888	77.4871	2.07e-08	2.07e-08	2.07e-08	2.07e-08	2.07e-08	2.07e-08	63.0535	2.07e-08	3.29e-10	-31.5025	0.000351602	1.40037	down
neg_3146	PA(10:0/20:4(6E,8Z,11Z,13E)-2OH(5S,15S))	56.9286	141.623	75.7061	53.6209	31.437	131.103	2.07e-08	5.41716	7.193	0.797399	4.25354	2.07e-08	81.7363	2.94352	0.0360123	-4.79536	0.00750616	1.21085	down
neg_3149	PS(22:5(7Z,10Z,13Z,16Z,19Z)/6 keto-PGF1alpha)	11.8026	130.313	44.6506	37.0995	36.4656	126.838	2.07e-08	3.10926	1.30819	2.07e-08	2.07e-08	2.07e-08	64.5282	0.736243	0.0114096	-6.4536	0.0276634	1.05014	down
neg_3152	Glutaminylvaline	47.708	92.2966	61.3981	99.9502	68.4311	71.8065	22.5863	40.6613	25.513	21.6193	62.8048	11.2821	73.5984	30.7445	0.417733	-1.25935	0.00285987	1.19605	down
neg_3160	Gly-Pro-Gly-Arg-Ala-Phe	87.8657	127.336	86.9657	88.7188	82.885	117.131	2.07e-08	8.67815	13.5079	1.49656	2.07e-08	2.07e-08	98.4836	3.94711	0.0400789	-4.64101	2.44e-05	1.42687	down
neg_3164	Bz-Ile-glu-gly-arg-pna	105.506	422.991	146.682	430.039	150.914	342.946	80.3611	97.1903	107.003	51.7071	103.221	2.52731	266.513	73.6682	0.276415	-1.85509	0.0234516	1.11154	down
neg_3165	Tyrosyl-Gamma-glutamate	14.8116	27.6273	18.6765	35.889	13.238	10.0396	2.07e-08	2.07e-08	2.07e-08	2.07e-08	2.63657	2.07e-08	20.047	0.439428	0.0219199	-5.51162	0.00438213	1.31178	down
neg_3166	(2S)-2-Amino-3-[4-[(2S)-2-amino-4-methylsulfanylbutanoyl]oxyphenyl]propanoic acid	148.79	97.6617	93.9579	167.975	59.2415	40.3778	30.0908	51.2179	44.926	28.9017	56.3275	9.90113	101.334	36.8942	0.364085	-1.45765	0.0227354	1.07636	down
neg_3169	Secologanin	33.1354	41.0615	33.9299	58.6253	40.3518	40.2716	1.69399	9.52295	9.02394	1.6469	8.13448	2.07e-08	41.2292	5.00371	0.121363	-3.0426	4.75e-05	1.40876	down
neg_3171	Pectenotoxin 3	65.7192	277.343	90.0568	143.106	77.2762	196.839	1.97405	106.859	55.9057	21.6005	33.414	2.07e-08	141.723	36.6255	0.258429	-1.95216	0.0254109	1.0387	down
neg_3173	Salutaridine	122.847	192.516	100.346	173.672	90.0364	158.824	14.0952	16.5811	13.7988	4.71321	33.2927	2.07e-08	139.707	13.7468	0.0983976	-3.34523	0.000446279	1.39161	down
neg_3176	trans-zeatin riboside	41.1908	121.894	53.768	129.659	53.8109	106.874	14.4961	33.2155	29.1357	22.0161	17.052	1.43727	84.5326	19.5588	0.231375	-2.11169	0.00848439	1.22065	down
neg_3179	Zanubrutinib	24.8915	88.8412	43.1299	64.2646	47.6201	68.0133	2.07e-08	0.601293	2.07e-08	2.07e-08	2.07e-08	2.07e-08	56.1268	0.100215	0.00178552	-9.12944	0.0016589	1.34851	down
neg_3185	Esmolol	214.621	373.491	247.465	548.256	213.371	333.362	86.2669	145.935	155.781	86.7171	139.456	11.727	321.761	104.314	0.324197	-1.62506	0.00712344	1.21173	down
neg_3189	Ac-Pro-Gly-Pro-OH	549.855	1219.11	798.393	1188.12	791.514	1128.82	301.308	617.772	618.394	490.5	423.871	100.198	945.97	425.341	0.449634	-1.15318	0.00418821	1.18442	down
neg_3191	Cyclo(D-trp-D-asp-pro-D-val-leu)	283.631	666.915	254.717	547.649	256.831	610.621	13.5949	54.2485	56.758	12.7821	31.4784	2.07e-08	436.727	28.1437	0.0644422	-3.95585	0.00325796	1.30845	down
neg_3194	(3x,5x,10x)-9,10-Didehydroisohumbertiol O-[rhamnosyl-(1->4)-rhamnosyl-(1->2)-[rhamnosyl-(1->6)]-glucoside]	204.955	638.758	204.269	423.399	241.23	574.11	2.19671	18.4981	48.3996	2.07e-08	7.58889	2.07e-08	381.12	12.7806	0.0335342	-4.89822	0.00537455	1.2619	down
neg_3198	Leucylproline	1591.13	2306.35	2468.89	3399.69	1980.96	1961.73	851.764	957.896	923.8	776.631	1081.13	244.324	2284.79	805.924	0.352734	-1.50335	0.0011408	1.30935	down
neg_3199	Asparaginyl-Phenylalanine	660.964	577.984	581.356	1259.29	413.065	243.288	147.981	91.2281	67.218	111.357	273.897	29.0962	622.658	120.13	0.19293	-2.37385	0.0151027	1.16069	down
neg_3200	Risdiplam	86.8697	172.936	112.305	249.503	112.702	131.374	1.21722	10.133	8.08433	2.07e-08	14.1232	2.07e-08	144.282	5.59295	0.0387642	-4.68913	0.00211241	1.35252	down
neg_3202	Avermectin B1b monosaccharide	534.089	620.741	383.729	567.651	381.447	542.141	62.1069	93.9137	74.3327	57.5562	179.803	109.911	504.966	96.2707	0.190648	-2.39102	3.84e-05	1.418	down
neg_3205	(2R,3R)-3-Methylglutamyl-5-semialdehyde-N6-lysine	15.8774	23.7452	16.6661	39.8574	14.354	13.4405	1.05908	2.07e-08	1.33446	2.07e-08	3.60982	2.07e-08	20.6568	1.00056	0.0484374	-4.36773	0.00471911	1.2981	down
neg_3206	Dinorcapsaicin	29.6412	53.56	34.9399	63.0637	41.5438	54.8034	12.1154	22.4035	23.9688	9.78801	12.4599	2.07e-08	46.2587	13.4559	0.290884	-1.78148	0.000653782	1.2915	down
neg_3207	(3R-(3alpha,4alpha(2R*,3R*),5beta,6beta))-5-Methoxy-4-(2-methyl-3-(3-methyl-2-butenyl)oxiranyl)-1-oxaspiro(2.5)octan-6-ol carbamate	113.861	198.264	107.95	329.972	145.003	175.924	44.8731	79.8185	71.9267	41.2619	79.6277	2.07e-08	178.496	52.918	0.296467	-1.75406	0.0114174	1.16963	down
neg_3214	Neurokinin A	41.483	128.383	44.1926	160.8	63.1477	126.834	2.07e-08	2.07e-08	2.36248	2.26572	2.42629	2.07e-08	94.1399	1.17575	0.0124894	-6.32316	0.00650209	1.27092	down
neg_3215	Ribalinium	198.199	227.427	191.554	397.254	189.964	195.379	5.1097	20.7077	24.6411	7.67777	32.7942	2.07e-08	233.296	15.1551	0.0649607	-3.94429	0.00108882	1.37274	down
neg_3216	Valproic acid glucuronide	100.027	106.202	73.6692	140.456	94.4467	77.2174	20.1612	30.3921	39.3062	17.7624	41.2371	2.07e-08	98.6697	24.8098	0.251443	-1.9917	0.000175415	1.35032	down
neg_3224	5'-Methylthioadenosine	136.452	127.905	129.221	170.054	122.019	150.083	238.122	303.333	363.092	217.575	373.903	130.998	139.289	271.171	1.94682	0.961118	0.0173259	1.07438	up
neg_3226	Grifolic acid	73.0287	82.5423	67.3241	115.966	66.0905	65.878	5.69763	11.6067	20.8278	2.07e-08	13.0581	2.07e-08	78.4716	8.53171	0.108724	-3.20126	0.000103069	1.40804	down
neg_3228	Austalide L	53.7229	119.502	21.8472	138.424	48.9662	75.8081	1.48501	11.6693	2.01268	2.07e-08	47.1862	1.50797	76.3784	10.6435	0.139353	-2.84319	0.0134362	1.15388	down
neg_3229	N-Methylphenylalanyl-prolyl-arginine	117.06	171.991	133.789	181.313	125.052	190.029	2.07e-08	1.5739	1.41764	2.07e-08	2.07e-08	2.07e-08	153.205	0.49859	0.00325439	-8.2634	7.46e-05	1.44059	down
neg_3231	Opiorphin	129.464	215.646	48.329	381.535	120.349	178.745	5.87917	51.9027	38.1641	11.3541	44.088	2.07e-08	179.011	25.2313	0.140948	-2.82676	0.0208084	1.14081	down
neg_3235	PS(22:5(4Z,7Z,10Z,13Z,16Z)/6 keto-PGF1alpha)	5.81896	38.5728	13.4599	25.7453	10.6066	28.8123	2.07e-08	2.17472	5.32756	2.07e-08	2.07e-08	2.07e-08	20.5026	1.25038	0.0609863	-4.03537	0.0125305	1.18651	down
neg_3237	Icilin	120.039	45.7729	105.232	90.6151	127.878	75.9188	236.656	239.532	257.602	217.433	281.461	168.632	94.2426	233.553	2.47821	1.3093	5.06e-05	1.36952	up
neg_3238	Methyl salicylate O-[rhamnosyl-(1->6)-glucoside]	15.4573	17.3296	0.29358	8.86235	10.7583	11.1512	44.8467	35.1048	75.8952	19.8558	44.4522	10.5357	10.6421	38.4484	3.61287	1.85315	0.0298065	1.0041	up
neg_3239	Leukotriene D4	272.713	997.734	269.505	1033.36	284.521	812.745	2.07e-08	7.527	26.9258	2.07e-08	6.10811	2.07e-08	611.764	6.76016	0.0110503	-6.49977	0.0109105	1.23103	down
neg_3245	Serotonin	1671.85	1658.7	1595.75	2266.06	1210.66	948.911	453.311	410.784	372.851	288.15	784.336	84.0826	1558.66	398.919	0.255938	-1.96613	0.00065447	1.32691	down
neg_3258	Threonyltryptophan	34.7395	17.585	31.0322	39.9144	17.8145	8.05191	11.313	4.93855	4.1378	12.8614	16.0111	1.2763	24.8563	8.42302	0.338869	-1.5612	0.0201874	1.04697	down
neg_3263	LysoPC(6:0/0:0)	28.835	42.5244	34.9909	81.3539	35.1476	34.0316	2.8851	7.48956	2.54583	0.75448	12.6379	2.07e-08	42.8139	4.38548	0.102431	-3.28727	0.00390456	1.28572	down
neg_3266	Deoxypyridinoline	73.5664	134.795	98.2128	173.229	83.3388	103.503	9.97741	24.6589	24.6068	9.12949	31.0344	2.07e-08	111.108	16.5678	0.149115	-2.7455	0.000975533	1.35987	down
neg_3267	{4-[({2-[3-Fluoro-4-(Trifluoromethyl)phenyl]-4-Methyl-1,3-Thiazol-5-Yl}methyl)sulfanyl]-2-Methylphenoxy}acetic Acid	119.042	54.0828	107.883	56.373	123.724	70.3914	207.068	192.536	254.837	171.32	149.513	206.327	88.5826	196.933	2.22316	1.15261	0.000267917	1.32446	up
neg_3281	CDP-DG(i-14:0/18:1(12Z)-O(9S,10R))	104.612	401.93	151.588	223.542	152.617	358.001	2.07e-08	2.07e-08	5.27612	2.07e-08	2.50917	2.07e-08	232.048	1.29755	0.00559171	-7.48249	0.00556792	1.25465	down
neg_3285	N-(1-Deoxy-1-fructosyl)glycine	89.9514	59.9465	190.451	61.5618	156.641	147.021	266.082	385.681	596.899	346.992	317.851	287.992	117.595	366.916	3.12016	1.64162	0.00244781	1.24391	up
neg_3294	Sulfamoxole	52.7222	29.8606	131.139	19.6219	100.661	81.2086	210.17	277.713	367.74	241.802	290.376	250.763	69.2022	273.094	3.94632	1.98051	3.76e-05	1.3791	up
neg_3296	20-Hydroxyrutacridone epoxide	390.458	204.735	554.003	299.667	586.213	556.077	950.976	1324.26	2211.11	1255.54	1087.41	863.819	431.859	1282.18	2.96899	1.56997	0.00652392	1.18907	up
neg_3298	Harmalan	4.24512	23.8416	10.783	28.207	8.33381	15.7686	2.07e-08	6.33577	2.07e-08	2.07e-08	2.07e-08	2.07e-08	15.1965	1.05596	0.069487	-3.84711	0.0122274	1.198	down
neg_3307	Prenalterol	711.928	672.804	767.34	838.623	562.728	427.975	269.017	218.44	192.536	197.424	447.942	82.9717	663.566	234.722	0.353728	-1.49929	0.000302069	1.29952	down
neg_3319	Gentamicin A	284.847	400.314	222.494	699.898	278.837	381.986	76.8338	133.597	111.775	66.9775	87.2522	3.86259	378.063	80.0497	0.211736	-2.23966	0.00699059	1.24109	down
neg_3331	Acyclovir triphosphate	141.912	17.0505	147.318	62.2736	114.036	21.8798	227.896	132.256	122.24	227.3	174.076	332.507	84.0783	202.713	2.411	1.26963	0.0148625	1.03357	up
neg_3350	FLOPROPIONE	30.9437	68.9445	42.6786	56.1612	69.7147	94.1502	193.708	231.667	311.213	133.202	301.192	48.5208	60.4321	203.25	3.36328	1.74987	0.0169927	1.08946	up
neg_3361	3'-thiacytidine	781.163	289.274	807.045	522.766	606.11	286.324	899.006	743.581	741.432	960.545	882.41	1180.61	548.78	901.264	1.6423	0.715721	0.0131068	1.05177	up
neg_3362	Emtricitabine	273.824	101.852	274.585	180.771	212.336	98.4543	292.926	251.899	252.147	318.359	300.151	406.282	190.304	303.627	1.59549	0.673998	0.0185722	1.01429	up
neg_3367	4-Demethylpremithramycinone	1399.19	500.369	1350.49	938.147	1097.3	527.575	1623.14	1295.3	1295.82	1696.9	1568.62	2088.87	968.844	1594.78	1.64606	0.719018	0.011591	1.06194	up
neg_3399	Indican	297.9	124.453	674.764	247.756	591.989	242.931	1061.33	1325.34	1461.61	1202.56	1576.25	1427.79	363.299	1342.48	3.69525	1.88567	9.47e-06	1.40086	up
neg_3400	Taxiphyllin	70.1278	33.2031	177.78	64.3182	137.467	62.4562	255.758	319.814	340.659	281.869	368.642	332.045	90.892	316.465	3.48176	1.79982	1.72e-05	1.39475	up
neg_3413	Loganin	22.2479	36.4399	39.5597	19.4442	44.8752	57.345	68.854	123.072	181.811	90.357	166.383	78.7349	36.652	118.202	3.22498	1.68929	0.00698162	1.18227	up
neg_3418	Aginoside progenin	206.1	448.306	234.109	371.898	243.917	442.186	4.39959	114.483	112.733	23.698	39.8466	1.60543	324.419	49.4609	0.15246	-2.7135	0.000807759	1.31394	down
neg_3419	2-Phenylethyl beta-D-glucopyranoside	143.325	217.211	145.379	236.104	157.635	215.18	53.065	88.7566	129.027	53.4572	95.3064	19.484	185.806	73.1827	0.393866	-1.34422	0.000674456	1.26869	down
neg_3425	Flavin adenine dinucleotide (FAD)	3357.62	3305.04	3702.88	3036.81	3778.61	3655.21	5297.47	7283.76	9783.91	5159.1	9185.35	3366.53	3472.7	6679.35	1.92339	0.943653	0.0256457	1.05665	up
neg_3427	Taurodeoxycholic acid 3-glucuronide	227.42	399.228	191.21	305.81	192.834	341.79	2.07e-08	37.5963	49.6704	2.07e-08	5.38878	2.07e-08	276.382	15.4426	0.055874	-4.16168	0.000466345	1.38279	down
neg_3432	Salutaridinol	88.6284	182.856	117.025	202.581	133.777	223.935	16.3704	63.4844	71.7629	26.7862	49.0956	2.07e-08	158.134	37.9166	0.239776	-2.06024	0.00136257	1.26686	down
neg_3436	delta9-Tetrahydrocannabinol hemisuccinate	67.3926	115.728	69.3619	99.7991	63.5055	80.1577	2.07e-08	2.20998	4.56955	2.07e-08	2.07e-08	2.07e-08	82.6575	1.12992	0.0136699	-6.19285	0.000195102	1.43633	down
neg_3438	Avermectin A1b aglycone	23.4214	45.3886	26.6976	50.6124	25.8073	43.8075	2.07e-08	6.58927	7.25522	2.07e-08	1.72131	2.07e-08	35.9558	2.5943	0.0721525	-3.79281	0.000666763	1.37403	down
neg_3441	CDP-DG(i-19:0/PGJ2)	206.412	358.582	217.806	275.634	185.355	315.945	2.07e-08	2.41378	15.3761	2.07e-08	2.32691	2.07e-08	259.956	3.3528	0.0128976	-6.27676	0.000238607	1.41882	down
neg_3442	Dienogest	49.6938	73.9332	57.0923	131.476	46.6242	69.7404	1.26614	5.34301	5.69298	1.49803	3.28401	2.07e-08	71.4266	2.84736	0.0398642	-4.64876	0.0029719	1.33289	down
neg_3445	Withaperuvin D	190.423	211.903	135.871	209.624	100.574	174.696	3.83062	41.0485	39.3064	19.0735	130.129	7.48942	170.515	40.1463	0.235441	-2.08656	0.000570572	1.28031	down
neg_3450	PA(18:4(6Z,9Z,12Z,15Z)/PGE2)	281.2	1036.09	424.11	376.036	237.999	940.916	2.07e-08	28.5079	57.9078	2.07e-08	9.65487	2.07e-08	549.392	16.0118	0.0291445	-5.10063	0.0131027	1.15589	down
neg_3455	Tetrahydroharmol	72.559	116.989	68.6258	47.6003	42.6828	99.3576	2.07e-08	2.07e-08	1.00436	1.20154	2.07e-08	2.07e-08	74.6357	0.36765	0.00492593	-7.66539	0.00150218	1.32484	down
neg_3459	Leustroducsin B	116.535	149.689	119.317	103.683	67.3032	91.6586	2.07e-08	5.783	2.73173	2.07e-08	2.2434	2.07e-08	108.031	1.79302	0.0165973	-5.91291	0.000223808	1.41789	down
neg_3467	Prostaglandin F3a	150.323	189.91	134.613	192.239	115.565	162.673	8.39236	25.4382	27.0254	19.7245	44.4266	2.07e-08	157.554	20.8345	0.132237	-2.9188	1.6e-05	1.43428	down
neg_3468	Loganoside	2.07e-08	22.0774	12.1706	18.7821	8.99788	24.8307	2.07e-08	5.17991	2.07e-08	1.69218	2.32922	2.07e-08	14.4765	1.53355	0.105934	-3.23876	0.0177639	1.12187	down
neg_3471	PI(18:0/LTE4)	234.467	523.883	245.798	332.752	218.948	430.737	5.73435	44.5304	69.6481	20.9588	25.4131	2.07e-08	331.098	27.7141	0.0837038	-3.57856	0.00150542	1.33405	down
neg_3472	PIP(6 keto-PGF1alpha/20:3(5Z,8Z,11Z))	330.121	560.525	392.663	443.99	276.855	423.619	252.229	217.362	271.53	278.474	348.688	102.956	404.629	245.207	0.606003	-0.722602	0.0126258	1.08898	down
neg_3476	Hordatine B glucoside	363.306	1009.37	437.442	771.025	464.155	870.845	277.6	466.901	481.972	228.154	338.667	131.359	652.692	320.775	0.491466	-1.02484	0.028169	1.02091	down
neg_3477	Tyrosyl-Isoleucine	137.272	167.459	138.038	215.825	118.56	122.772	16.3144	25.587	23.8265	23.5291	31.488	2.07e-08	149.988	20.1242	0.134172	-2.89784	0.000176814	1.42183	down
neg_3480	Rifapentine	115.287	302.328	96.6465	237.03	124.118	307.45	21.4148	76.3651	105.115	35.7285	46.2345	2.07e-08	197.143	47.4763	0.240822	-2.05396	0.0109425	1.14557	down
neg_3483	Gliadins	277.427	464.675	298.909	391.932	239.927	389.441	15.9444	79.2638	129.095	32.7122	70.6145	6.28297	343.718	55.6522	0.161912	-2.62672	0.000102016	1.38609	down
neg_3484	Isoleucylproline	30.4023	32.1584	18.8145	32.9343	23.4848	23.998	2.07e-08	2.07e-08	2.07e-08	2.07e-08	1.98445	2.07e-08	26.9654	0.330742	0.0122655	-6.34926	7.21e-05	1.44148	down
neg_3485	Formebolone	132.493	210.917	110.389	290.918	137.081	162.23	1.23153	29.954	20.5088	2.64255	25.5757	2.07e-08	174.005	13.3188	0.0765425	-3.7076	0.0016799	1.35298	down
neg_3487	2-[4-(Carboxymethyl)-1,4,8,11-tetrazabicyclo[6.6.2]hexadecan-11-yl]acetic acid	11.375	28.166	14.3212	29.235	9.28526	28.5916	2.07e-08	0.987186	1.25714	2.07e-08	1.15138	2.07e-08	20.1623	0.565952	0.0280698	-5.15484	0.00378834	1.30997	down
neg_3490	16-Acetylgitoxin	301.893	848.274	379.381	646.916	363.319	859.312	2.69252	69.9866	101.415	4.96708	7.75925	2.07e-08	566.516	31.1368	0.0549619	-4.18542	0.00312573	1.29261	down
neg_3492	Nb-Methyltetrahydroharmol	120.531	112.323	77.5433	211.864	91.885	85.6146	19.0213	21.1912	17.8843	12.6893	34.6235	2.07e-08	116.627	17.5683	0.150637	-2.73086	0.00379886	1.28803	down
neg_3493	3-Amino-1-(3-(cyclohexylmethoxy)phenyl)propan-1-ol	63.175	49.7336	28.3601	68.9326	52.049	54.8213	7.31392	22.5483	22.9695	13.9751	16.7827	2.07e-08	52.8453	13.9316	0.26363	-1.92342	0.000346712	1.30263	down
neg_3496	Alliospiroside C	647.578	899.116	744.733	885.383	733.774	892.415	135.398	425.673	572.64	203.749	231.253	8.05115	800.5	262.794	0.328287	-1.60697	0.000551898	1.29892	down
neg_3498	CDP-DG(18:2(9Z,11E)+=O(13)/i-20:0)	150.851	567.705	153.998	364.422	134.532	432.018	2.07e-08	26.5262	33.9913	2.07e-08	2.07e-08	2.07e-08	300.588	10.0862	0.0335551	-4.89732	0.010944	1.21123	down
neg_3500	6-Oxopiperidine-2-carboxylic acid	164.08	202.023	226.745	211.518	200.425	180.18	83.2401	129.417	131.317	98.3666	110.669	43.7153	197.495	99.4543	0.503579	-0.989711	0.000210943	1.30414	down
neg_3502	N-Acetyl-DL-methionine	1614.86	1791.1	2178.01	1999.03	1776.04	1523.81	797.864	1327.2	1313.52	945.893	1095.43	384.507	1813.81	977.402	0.538867	-0.891999	0.00109556	1.22899	down
neg_3504	Oxamniquine	27.8213	104.014	45.5157	84.776	41.7674	96.7976	2.07e-08	7.88238	6.00869	1.46448	2.07e-08	2.07e-08	66.782	2.55926	0.0383225	-4.70566	0.0044071	1.28573	down
neg_3506	Cilomilast	31.7297	86.6612	43.3463	89.2954	43.6817	85.4643	4.03822	21.5442	20.6316	8.19291	7.69058	2.07e-08	63.3631	10.3496	0.163338	-2.61407	0.0033175	1.27535	down
neg_3508	Candidin	616.754	1002.77	550.186	929.756	678.858	1024.38	122.975	398.854	433.854	163.122	275.924	2.4783	800.45	232.868	0.290921	-1.7813	0.000474519	1.28411	down
neg_3510	Palustrine	50.2044	55.3269	46.3275	86.5666	38.7125	34.4268	2.07e-08	2.07e-08	2.76511	1.55347	6.54741	2.07e-08	51.9274	1.811	0.0348756	-4.84164	0.00108001	1.37948	down
neg_3517	21-Desacetyl Deflazacort	7.76403	36.4591	8.75637	32.306	13.2622	30.123	2.07e-08	0.951546	0.149455	2.07e-08	1.32374	2.07e-08	21.4451	0.404124	0.0188446	-5.72971	0.010372	1.22432	down
neg_3518	Estradiol 17-dihydrotrigonelline	387.925	741.242	506.412	375.765	673.156	1151.96	4.01577	109.168	107.914	36.7809	30.8904	2.63823	639.411	48.568	0.0759574	-3.71867	0.00387107	1.20289	down
neg_3529	Arg-His-Phe-Trp-Gln-Gln	301.956	705.908	329.221	600.41	370.023	729.07	4.49607	184.754	332.003	6.27351	32.821	2.07e-08	506.098	93.3913	0.184532	-2.43806	0.00217482	1.21462	down
neg_3530	Cinobufotalin	187.613	238.204	57.2279	107.723	64.6331	89.69	2.07e-08	2.07e-08	2.07e-08	2.07e-08	2.07e-08	2.07e-08	124.182	2.07e-08	1.67e-10	-32.4803	0.00867873	1.21683	down
neg_3535	CDP-DG(PGE1/a-21:0)	252.517	736.868	241.468	598.821	290.718	631.48	1.37229	34.0106	47.937	8.43032	3.6983	2.07e-08	458.645	15.9081	0.0346849	-4.84955	0.004352	1.29268	down
neg_3537	PD-160725 2-hydroxyethanesulfonate	110.923	130.323	118.143	266.755	73.807	61.1379	44.2291	37.558	34.5874	22.56	75.0781	2.07e-08	126.848	35.6688	0.281193	-1.83037	0.0275171	1.07943	down
neg_3539	N-Jasmonoyltyrosine	40.3321	56.8337	35.7643	73.7051	35.8775	30.6399	1.75035	5.29098	6.21341	1.84907	10.56	2.07e-08	45.5254	4.2773	0.093954	-3.4119	0.001315	1.36219	down
neg_3543	Harderoporphyrinogen	438.512	928.361	391.211	744.735	398.983	799.253	4.76516	68.9073	99.6867	14.7924	56.3411	2.07e-08	616.843	40.7488	0.0660603	-3.92007	0.00162281	1.34521	down
neg_3550	Nequinate	50.8585	63.1032	46.4689	77.8909	40.6593	50.0719	2.07e-08	12.3215	11.6474	1.22069	11.5082	2.07e-08	54.8421	6.11629	0.111525	-3.16456	8.48e-05	1.41286	down
neg_3551	Alanylproline	41.916	50.8776	21.7259	62.2358	35.9841	36.0394	4.01397	18.9374	21.6322	1.51458	18.32	2.07e-08	41.4631	10.7364	0.258938	-1.94932	0.00169312	1.24411	down
neg_3555	Moxifloxacin	38.2144	48.6064	43.2744	95.7138	46.6258	49.917	2.07e-08	7.43581	9.17802	1.5759	4.59559	2.07e-08	53.7253	3.79755	0.0706846	-3.82246	0.00181973	1.33759	down
neg_3558	PIP(20:0/20:4(5Z,8Z,11Z,14Z)-OH(20))	236.492	466.143	182.638	771.067	276.822	437.913	6.70416	67.6922	75.6111	9.18782	18.6875	2.07e-08	395.179	29.6471	0.075022	-3.73654	0.00845466	1.24206	down
neg_3559	Nystatin A3	91.1691	338.193	140.985	180.888	81.0335	289.673	2.07e-08	36.5027	66.8654	6.07302	18.933	2.07e-08	186.99	21.3957	0.114421	-3.12757	0.0111034	1.1701	down
neg_3561	Glycyl-Tryptophan	168.56	189.708	177.997	383.009	124.586	106.285	33.8103	22.1234	18.1997	17.938	54.7419	2.07e-08	191.691	24.4689	0.127648	-2.96976	0.00844756	1.23707	down
neg_3563	suloctidil	79.9785	124.352	75.6532	150.941	84.436	87.9478	2.07e-08	4.92288	1.0313	2.07e-08	5.39098	2.07e-08	100.551	1.89086	0.0188049	-5.73275	0.000470052	1.41727	down
neg_3565	Cyproterone	34.6236	70.2514	16.9539	87.7966	49.2656	103.028	2.07e-08	8.14593	3.89387	2.07e-08	6.50891	2.07e-08	60.3199	3.09145	0.051251	-4.28628	0.00756754	1.21734	down
neg_3567	oleandomycin	28.0452	134.783	53.1471	46.5762	28.3256	90.7311	2.07e-08	5.56392	4.68151	2.07e-08	1.89161	2.07e-08	63.6013	2.02284	0.031805	-4.9746	0.0152328	1.15255	down
neg_3569	PG(20:4(8Z,11Z,14Z,17Z)/LTE4)	202.154	546.114	242.015	403.03	217.812	491.321	4.2058	30.4921	87.2073	4.58648	17.3567	2.07e-08	350.408	23.9747	0.0684195	-3.86945	0.00261389	1.30336	down
neg_3577	Trandolapril	4.32497	66.5942	0.810168	35.3202	1.07026	53.4938	306.965	704.494	616.851	406.773	301.666	222.597	26.9356	426.558	15.8362	3.98515	0.00354045	1.22957	up
neg_3591	Landiolol	270.41	325.74	279.798	407.107	253.667	323.263	107.154	135.354	157.413	62.0323	123.24	159.119	309.997	124.052	0.400172	-1.32131	9.28e-05	1.37361	down
neg_3594	Nadolol	108.633	61.516	73.9935	222.324	107.052	54.0829	3.72166	15.0442	21.521	4.98144	9.81546	2.07e-08	104.6	9.18063	0.0877688	-3.51015	0.0126769	1.16938	down
neg_3596	Dihydroouabain	136.721	138.156	147.349	127.277	114.954	133.694	12.0781	42.0026	81.457	8.86488	47.5904	8.82849	133.025	33.4702	0.251608	-1.99075	0.000166361	1.35026	down
neg_3598	Corchorusoside C	859.353	1131.34	817.749	1219.73	963.479	1069.07	40.7837	331.508	383.348	71.4851	199.006	44.9799	1010.12	178.519	0.17673	-2.50038	3.01e-06	1.41038	down
neg_3602	Estradiol	794.988	476.115	553.997	1123.82	489.539	225.596	107.264	74.3178	60.5241	98.022	192.664	11.4932	610.676	90.7142	0.148547	-2.75101	0.00864346	1.20663	down
neg_3603	FMN	177.633	195.257	236.237	169.235	239.279	222.543	317.862	476.509	621.413	337.937	587.647	206.426	206.697	424.632	2.05437	1.03869	0.021864	1.07277	up
neg_3606	Angiotensin (1-5)	250.546	364.336	240.406	391.148	267.272	349.186	3.3061	69.1393	76.2753	3.32827	71.1427	2.07e-08	310.482	37.1986	0.119809	-3.06119	1.96e-05	1.41187	down
neg_3616	Rotundifoline	26.9928	15.878	20.6073	32.6003	20.1674	13.2378	2.07e-08	2.07e-08	2.07e-08	2.07e-08	2.07e-08	2.07e-08	21.5806	2.07e-08	9.6e-10	-29.9556	0.000713304	1.3694	down
neg_3623	CDP-DG(TXB2/18:0)	81.6906	159.408	89.0924	117.459	105.591	162.155	6.14776	53.7056	59.1768	2.62965	20.9143	2.07e-08	119.233	23.7624	0.199294	-2.32703	0.000389359	1.27947	down
neg_3626	Gly-arg-gly-glu-ser-pro	176.502	225.73	252.493	210.769	140.315	155.911	32.2368	64.9604	92.5749	42.007	49.8216	31.9781	193.62	52.2631	0.269927	-1.88936	0.000130875	1.36666	down
neg_3633	CDP-DG(i-22:0/20:4(8Z,11Z,14Z,17Z)-2OH(5S,6R))	433.876	851.462	427.086	747.701	422.235	806.8	100.685	258.713	316.94	99.1224	152.439	2.07e-08	614.86	154.65	0.251521	-1.99125	0.00154684	1.26989	down
neg_3636	Proctolin	157.698	269.894	172.268	266.612	169.648	277.533	3.13021	58.7949	70.6245	2.79159	29.599	2.07e-08	218.942	27.49	0.125558	-2.99357	0.000119175	1.37528	down
neg_3642	Neuromedin C 1-8	131.232	222.51	153.39	204.098	238.788	302.332	1.54629	45.4841	39.1084	2.07e-08	0.758297	2.07e-08	208.725	14.4828	0.0693872	-3.84919	0.000287538	1.33573	down
neg_3649	fluvoxamino acid	2.07e-08	2.07e-08	2.07e-08	3.10453	2.07e-08	1.34589	31.2832	44.8118	39.5314	26.2744	54.4523	2.07e-08	0.741737	32.7255	44.1201	5.46337	0.00879111	1.16992	up
neg_3651	Piboserod	237.949	405.232	243.43	550.529	364.333	415.197	52.5188	129.686	123.299	65.3893	76.1137	2.07e-08	369.445	74.5011	0.201657	-2.31003	0.000914299	1.32615	down
neg_3656	(3a,5b,7a,12a)-24-[(carboxymethyl)amino]-1,12-dihydroxy-24-oxocholan-3-yl-b-D-Glucopyranosiduronic acid	1624.09	2085.02	1390.25	2227.76	1319.14	1931.05	42.4146	339.805	485.203	31.0736	492.217	90.1647	1762.88	246.813	0.140005	-2.83645	2.6e-05	1.41203	down
neg_3664	Pirbuterol	152.056	154.372	179.884	421.99	126.975	126.828	71.5982	72.8306	87.0097	64.0121	110.419	9.40255	193.684	69.212	0.357345	-1.48461	0.0429606	1.01382	down
neg_3665	Asteltoxin	71.0157	94.7261	33.8975	131.863	31.0475	62.3035	2.07e-08	1.75947	2.07e-08	2.07e-08	12.5685	2.07e-08	70.8089	2.38799	0.0337245	-4.89006	0.0068443	1.27459	down
neg_3670	8(R)-HPETE	41.2949	46.0684	16.2364	111.858	38.2568	31.3297	2.46108	4.01528	7.06534	3.03084	13.1212	2.07e-08	47.5074	4.94896	0.104172	-3.26296	0.0252013	1.11409	down
neg_3675	PE(18:4(6Z,9Z,12Z,15Z)/20:5(7Z,9Z,11E,13E,17Z)-3OH(5,6,15))	212.524	351.692	297.526	338.404	250.327	340.99	1.25389	72.5244	121.156	6.81764	37.5487	2.07e-08	298.577	39.8835	0.133579	-2.90424	7.94e-06	1.39582	down
neg_3682	2'''-N-Acetyl-6'''-deamino-6'''-hydroxyparomomycin II	105.771	83.5138	61.802	92.7313	56.0392	62.5001	3.23855	5.31765	5.98058	2.07e-08	16.4203	2.07e-08	77.0595	5.15952	0.0669549	-3.90067	0.000163969	1.3973	down
neg_3698	N3-Cyclopropyl-7-[(4-propan-2-ylphenyl)methyl]pyrrolo[3,2-f]quinazoline-1,3-diamine	273.473	341.081	258.894	365.082	206.75	194.103	9.498	27.1883	26.9305	21.2417	64.962	6.35674	273.231	26.0295	0.0952658	-3.3919	0.000170223	1.42093	down
neg_3703	(3S,5R,6R,6'S)-6,7-Didehydro-5,6-dihydro-3,5,6'-trihydroxy-13,14,20-trinor-3'-oxo-beta,epsilon-caroten-19',11'-olide 3-acetate	266.333	414.931	257.176	405.634	237.206	375.167	2.07e-08	30.907	59.3431	2.51988	31.3681	2.07e-08	326.075	20.6897	0.0634507	-3.97822	0.000130226	1.42132	down
neg_3707	Urotensin-related peptide	319.631	829.795	312.046	534.087	322.519	808.876	2.07e-08	75.6787	134.957	9.43184	19.9402	2.07e-08	521.159	40.0013	0.0767546	-3.7036	0.00426945	1.2564	down
neg_3708	CDP-DG(PGJ2/a-17:0)	221.453	445.45	208.008	415.785	185.452	422.126	3.6271	78.9135	138.206	4.7799	24.1337	2.07e-08	316.379	41.61	0.131519	-2.92665	0.00161128	1.29414	down
neg_3713	Undecylprodigiosin	132.328	99.4797	55.0079	161.342	69.483	84.2501	2.07e-08	2.07e-08	2.07e-08	2.07e-08	2.07e-08	2.07e-08	100.315	2.07e-08	2.07e-10	-32.1724	0.00166624	1.35259	down
neg_3714	Asebotoxin	67.2865	71.4434	46.6413	76.5665	33.8092	51.7019	1.50949	1.54735	2.89869	4.07442	4.86978	2.07e-08	57.9081	2.48329	0.0428833	-4.54344	0.00039958	1.41813	down
neg_3715	Cinncassiol D1 glucoside	223.559	325.302	118.59	320.104	107.889	212.915	2.07e-08	2.07e-08	9.29672	2.07e-08	7.50819	2.07e-08	218.06	2.80082	0.0128443	-6.28273	0.0024455	1.35033	down
neg_3716	Dihydroergotamine	229.456	365.893	241.323	275.816	323.715	351.976	83.1663	195.094	200.112	174.183	118.564	51.7825	298.03	137.15	0.46019	-1.1197	0.000913867	1.22037	down
neg_3717	PA(16:0/14:0)	55.8748	179.781	102.405	20.3937	27.617	173.908	2.07e-08	3.1531	2.07e-08	2.07e-08	2.07e-08	2.07e-08	93.3298	0.525517	0.00563075	-7.47246	0.0237448	1.05518	down
neg_3724	CDP-DG(a-15:0/18:1(12Z)-O(9S,10R))	1260.88	1894.45	1303.05	1681.73	1149.4	1839.12	34.0492	231.018	324.29	82.4137	121.7	2.25559	1521.44	132.621	0.0871683	-3.52005	4.09e-05	1.42442	down
neg_3727	PI(PGJ2/22:6(4Z,7Z,10Z,13Z,16Z,19Z))	469.63	975.059	535.581	873.178	509.149	967.287	1.65738	172.391	260.849	12.3973	25.0596	2.07e-08	721.647	78.7257	0.109092	-3.19639	0.000573135	1.33606	down
neg_3728	Cobinamide	428.895	802.882	446.932	444.11	485.037	952.356	1.64535	154.195	182.623	10.586	9.906	2.07e-08	593.369	59.826	0.100824	-3.31008	0.00134564	1.26686	down
neg_3731	Ccris 7799	266.729	852.581	270.072	478.191	354.355	756.324	7.64495	153.6	199.181	28.3672	57.7635	2.07e-08	496.375	74.4262	0.149939	-2.73755	0.00792649	1.17863	down
neg_3733	5-Fluoro-3-[3-[4-(5-methoxypyrimidin-4-yl)piperazin-1-yl]propyl]-1H-indole	55.2453	50.1208	36.8394	107.503	50.8825	46.6898	2.65822	16.2367	11.9273	4.50674	21.3667	2.07e-08	57.8801	9.44928	0.163256	-2.61479	0.00399277	1.25579	down
neg_3737	Mozenavir	62.6598	139.222	81.1081	104.637	59.7067	128.916	5.80127	35.9401	71.9724	14.2564	28.8441	2.07e-08	96.0417	26.1357	0.272129	-1.87764	0.00278757	1.1936	down
neg_3739	Soyasaponin bg	347.683	926.795	437.945	616.896	437.794	920.088	2.07e-08	74.5626	131.409	2.07e-08	11.1601	2.07e-08	614.534	36.1886	0.058888	-4.08588	0.00216776	1.30044	down
neg_3740	Tryptophyl-Proline	8.90904	11.7244	9.82256	17.5797	10.5936	12.8433	2.07e-08	1.13152	2.07e-08	2.07e-08	1.42682	2.07e-08	11.9121	0.426389	0.0357946	-4.80412	0.000191657	1.41697	down
neg_3741	Macrophorin A	107.045	221.122	114.347	192.936	208.809	263.701	65.4286	131.411	143.436	86.1662	57.8476	4.43256	184.66	81.4537	0.441101	-1.18082	0.0108608	1.04166	down
neg_3744	L-2-Amino-3-methylenehexanoic acid	9.77588	19.5718	5.91825	16.5658	12.1185	27.0946	46.4753	60.7529	77.0233	44.921	66.2267	4.14633	15.1741	49.9243	3.29009	1.71813	0.0191338	1.04348	up
neg_3746	5-(4-Methylphenyl)-7-tert-butyl-4,5,6,7-tetrahydro-1H-pyrazolo[3,4-d]pyrimidine-4-amine	46.1242	37.8367	37.3885	147.282	40.2262	32.7676	6.82008	6.96919	8.074	6.27412	13.3749	2.07e-08	56.9375	6.91872	0.121514	-3.0408	0.0398997	1.04591	down
neg_3759	PIP(16:0/PGF1alpha)	85.4186	105.519	103.986	130.117	69.9053	88.6734	0.990576	21.5116	33.8599	5.03553	5.11009	2.07e-08	97.2698	11.0846	0.113957	-3.13343	1.77e-05	1.41375	down
neg_3764	PI(22:4(10Z,13Z,16Z,19Z)/PGJ2)	682.578	862.325	793.817	779.261	658.961	868.331	15.8623	84.3647	120.3	71.9451	47.1133	2.07e-08	774.212	56.5976	0.0731034	-3.77392	2.32e-07	1.45321	down
neg_3767	PIP(PGF2alpha/18:0)	230.133	622.098	262.806	461.78	258.82	577.548	2.07e-08	72.6799	118.809	4.4867	21.5394	2.06872	402.197	36.5972	0.0909932	-3.4581	0.00289265	1.28355	down
neg_3768	Hoduloside X	367.3	1076.99	430.938	755.506	381.342	993.382	17.2944	126.384	223.622	78.8339	84.9691	2.07e-08	667.577	88.5173	0.132595	-2.9149	0.00582923	1.2368	down
neg_3772	(1S,2S,3S,4R)-3-(1-Acetamido-2-ethylbutyl)-4-(diaminomethylideneamino)-2-hydroxycyclopentane-1-carboxylic acid	23.1027	33.3941	17.2601	56.2601	25.7388	19.6298	2.07e-08	2.07e-08	2.07e-08	2.07e-08	1.72231	2.07e-08	29.2309	0.287052	0.00982013	-6.67004	0.00431727	1.30605	down
neg_3773	Fluprednisolone	51.0306	47.0256	27.65	105.069	35.0579	34.5031	2.07e-08	2.04475	2.07e-08	2.07e-08	16.0142	2.07e-08	50.0561	3.00983	0.060129	-4.05579	0.00873311	1.22219	down
neg_3780	Hydrogenobyrinate	615.067	1196.44	655.572	937.236	625.8	1095.15	29.3439	236.942	356.66	58.7042	155.477	2.37466	854.211	139.917	0.163797	-2.61002	0.000387875	1.33397	down
neg_3784	CDP-DG(PGE2/a-21:0)	161.464	274.048	160.01	224.585	181.966	264.314	1.09996	68.3135	91.8829	1.99283	14.1308	2.07e-08	211.064	29.57	0.140099	-2.83548	5.65e-05	1.35341	down
neg_3785	(2Z)-Non-2-enoylcarnitine	8.35927	7.60615	5.2841	26.2149	11.4377	4.1263	2.07e-08	2.07e-08	2.07e-08	2.07e-08	1.07032	2.07e-08	10.5047	0.178386	0.0169815	-5.87989	0.0261817	1.09867	down
neg_3790	3-N-(2-Fluoroethyl)spiperone	116.184	255.984	105.928	240.211	125.308	180.531	2.07953	21.7792	8.96014	6.47661	3.32942	2.07e-08	170.691	7.10414	0.0416199	-4.58658	0.00157715	1.36632	down
neg_3796	CDP-DG(a-21:0/PGF1alpha)	129.121	276.844	162.372	191.084	148.364	220.534	5.72789	64.7578	87.0277	20.7995	34.7684	2.07e-08	188.053	35.5135	0.188848	-2.4047	0.000317321	1.32352	down
neg_3799	CDP-DG(i-22:0/22:6(5Z,8E,10Z,13Z,15E,19Z)-2OH(7S, 17S))	231.042	773.429	303.525	407.895	245.153	700.014	30.3407	102.037	129.502	25.8731	39.2436	2.07e-08	443.509	54.4995	0.122882	-3.02465	0.00925483	1.18758	down
neg_3800	(1R,9R,13R)-1,13-Dimethyl-10-[[(2R)-oxolan-2-yl]methyl]-10-azatricyclo[7.3.1.02,7]trideca-2(7),3,5-trien-4-ol	107.794	126.562	90.6699	224.096	82.4494	100.434	2.8348	13.6774	9.72855	8.63853	20.9119	2.07e-08	122.001	9.29853	0.0762169	-3.71375	0.00300461	1.32712	down
neg_3801	(-)-alpha-5,9-Dimethyl-2-(3-furylmethyl)-2'-hydroxy-6,7-benzomorphane	24.5506	22.7573	10.5048	36.4441	23.2673	25.9834	2.07e-08	9.36279	6.37284	3.58005	3.25713	2.07e-08	23.9179	3.76213	0.157294	-2.66847	0.00101339	1.30555	down
neg_3802	Capsaicin	76.9761	205.373	95.9754	161.282	105.825	150.803	7.10909	29.4326	38.9432	13.4708	30.0083	3.09052	132.706	20.3424	0.15329	-2.70567	0.00164856	1.32436	down
neg_3804	N-Jasmonoylisoleucine	208.92	257.252	172.272	559.254	195.58	209.009	66.9097	84.3179	91.6075	44.9978	108.519	13.6551	267.048	68.3345	0.255889	-1.96641	0.0195254	1.13663	down
neg_3805	Salannin	117.752	113.555	108.479	109.586	102.27	121.76	31.094	59.0777	88.936	29.5904	72.7716	9.30409	112.234	48.4623	0.431798	-1.21157	0.00293568	1.22798	down
neg_3814	Neogitogenin 3-[glucosyl-(1->2)-glucosyl-(1->4)-galactoside]	1155.03	2165.44	1128.43	1910.28	1595.28	2634.74	176.148	500.013	662.005	270.285	266.042	43.7153	1764.87	319.701	0.181148	-2.46476	0.00109877	1.29598	down
neg_3827	Repaglinide	144.493	189.974	80.3644	226.527	88.9661	165.97	2.07e-08	0.92057	3.95942	2.07e-08	3.09383	2.07e-08	149.382	1.32897	0.00889644	-6.81256	0.00142408	1.37441	down
neg_3828	Olmesartan	26.9349	29.3447	18.5434	13.9437	16.8826	27.5169	2.07e-08	4.84637	3.56241	2.07e-08	2.97421	2.07e-08	22.1944	1.89716	0.0854796	-3.54828	0.000325249	1.33514	down
neg_3832	Difelikefalin	175.34	274.152	196.746	276.363	200.302	269.928	2.02098	34.4173	45.4148	3.26328	18.5053	2.07e-08	232.139	17.2703	0.0743964	-3.74862	2.14e-05	1.43092	down
neg_3837	seglitide	562.701	779.186	551.595	821.442	574.357	791.14	9.97458	213.593	296.668	41.5797	93.4053	2.04555	680.07	109.544	0.161078	-2.63417	1.33e-05	1.38816	down
neg_3840	EPIISOPILOTURINE	2.07e-08	0.0550861	2.07e-08	0.0316257	2.07e-08	2.07e-08	186.014	336.351	316.108	198.839	333.03	59.5042	0.014452	238.308	16489.6	14.0093	0.00322144	1.26356	up
neg_3843	PC(2:0/PGJ2)	103.255	139.193	86.0799	131.158	71.3494	127.081	2.07e-08	21.4846	26.2917	7.61663	5.91375	2.07e-08	109.686	10.2178	0.0931549	-3.42422	9.83e-05	1.41144	down
neg_3852	Adrenorphin	197.009	322.918	211.849	323.148	200.849	303.369	5.35994	74.3841	132.334	30.3483	19.4159	2.07e-08	259.857	43.6404	0.16794	-2.57398	7.71e-05	1.36074	down
neg_3853	(6-Amino-3,4-dihydro-2H-1,4-benzoxazin-3-yl)methanol	6.73257	22.698	7.36294	17.9505	8.48125	13.9902	2.07e-08	0.910792	2.07e-08	2.07e-08	2.07e-08	2.07e-08	12.8692	0.151799	0.0117955	-6.40562	0.00484976	1.29899	down
neg_3855	Morphiceptin	103.005	111.721	55.1307	98.345	50.2563	84.5367	2.79944	15.7596	24.8328	4.22676	21.3894	2.07e-08	83.8325	11.5013	0.137194	-2.86571	0.000469534	1.35631	down
neg_3863	Phe Tyr	263.583	144.323	166.935	311.206	187.241	97.0568	68.7619	61.4984	49.7374	59.3904	116.509	7.17291	195.057	60.5118	0.310225	-1.68861	0.00679426	1.15916	down
neg_3868	CDP-DG(20:1(11Z)/TXB2)	124.471	209.176	208.887	191.683	131.545	197.375	2.07e-08	80.7836	100.431	8.24522	9.47316	2.07e-08	177.19	33.1556	0.187119	-2.41797	0.000158192	1.3155	down
neg_3870	5(S)-HPETE	40.2243	43.812	38.353	69.9878	37.5999	40.8754	2.07e-08	1.33584	2.36846	2.07e-08	1.0935	2.07e-08	45.1421	0.799632	0.0177137	-5.81899	0.00030229	1.42157	down
neg_3871	Piperochromanoic acid	16.27	15.9642	8.45062	28.4975	7.98789	14.471	2.07e-08	2.07e-08	2.74989	2.07e-08	2.60586	2.07e-08	15.2735	0.892626	0.0584427	-4.09683	0.00468637	1.28593	down
neg_3874	Aconitinum	547.124	708.542	589.691	697.55	535.426	750.121	110.745	257.896	379.249	149.306	205.928	29.0128	638.076	188.69	0.295717	-1.75771	4.3e-05	1.35914	down
neg_3875	Cyclosquamosin C	863.418	1459.28	887.418	1196.47	854.542	1345.96	18.7814	345.488	442.601	82.0003	177.071	32.4778	1101.18	183.07	0.166248	-2.58859	7.76e-05	1.36785	down
neg_3885	Bombesin nonapeptide	532.476	1200.77	587.866	1139.33	521.082	972.591	15.8193	150.781	178.737	76.6718	73.338	2.07e-08	825.685	82.5578	0.0999871	-3.32211	0.00177508	1.34535	down
neg_3886	Avenacin A1	275.565	394.899	316.144	468.856	264.402	329.997	2.07e-08	88.5828	110.999	30.9355	21.9177	2.07e-08	341.644	42.0725	0.123147	-3.02155	3.45e-05	1.41207	down
neg_3887	CDP-DG(LTE4/i-20:0)	367.4	515.771	357.854	748.792	412.682	531.915	15.3227	161.654	244.511	63.5699	56.842	2.07e-08	489.069	90.3167	0.184671	-2.43697	0.000408726	1.32555	down
neg_3888	Dodeca-2,5,8-trienoylcarnitine	114	173.836	91.8843	300.102	167.357	138.392	11.6601	26.483	26.2889	20.2236	30.3419	2.07e-08	164.262	19.1662	0.116681	-3.09936	0.00439047	1.28552	down
neg_3889	Cortolone	67.0456	127.599	76.0312	113.278	72.7237	135.135	2.07e-08	9.85911	14.393	1.47856	11.2056	2.07e-08	98.6355	6.15605	0.0624121	-4.00203	0.000508689	1.37937	down
neg_3890	Daprodustat	51.0124	55.6357	39.1793	97.4116	58.1452	34.5354	5.25496	7.3786	6.92617	6.49639	24.6457	2.07e-08	55.9866	8.45031	0.150934	-2.72801	0.00231107	1.28304	down
neg_3892	Lanabecestat	87.5068	116.424	64.3321	105.224	68.4561	139.268	11.962	35.3997	41.9983	20.4902	15.6082	3.62075	96.8684	21.5132	0.222087	-2.1708	0.000618699	1.30899	down
neg_3893	Lucidenic acid N	19.0876	26.379	9.21163	50.9224	16.0768	18.6754	3.03606	11.1217	4.40297	2.07e-08	4.27625	2.07e-08	23.3921	3.80616	0.162711	-2.61962	0.0203364	1.12948	down
neg_3899	Periandrin V	583.039	843.424	615.584	917.393	610.131	836.737	20.4402	219.875	356.493	47.4593	111.416	2.07e-08	734.385	125.947	0.1715	-2.54372	2.41e-05	1.37835	down
neg_3908	(-)-Riboflavin	296.69	325.738	409.111	364.123	417.087	358.474	802.218	1014.89	1141.2	789.098	1111.9	407.254	361.871	877.759	2.42562	1.27835	0.00542615	1.21706	up
neg_3913	Lumiflavin	118.2	133.506	162.602	127.186	141.658	134.305	294.455	364.003	425.485	286.295	406.495	153.096	136.243	321.638	2.36077	1.23926	0.00584414	1.2119	up
neg_3914	Octaethylene glycol	47.7532	72.9597	45.9633	94.0415	52.2452	63.447	6.40809	15.1947	21.1004	4.9124	14.9507	0.00164418	62.735	10.428	0.166223	-2.58881	0.000425692	1.36697	down
neg_3919	CDP-DG(i-14:0/20:4(5Z,8Z,11Z,14Z)-OH(20))	311.961	406.542	363.363	408.256	300.523	398.437	7.33845	126.336	169.337	56.3187	74.8956	2.07e-08	364.847	72.371	0.19836	-2.33381	9.98e-06	1.39871	down
neg_3921	L-Arginine, L-asparaginylglycyl-	65.0479	54.6416	47.9377	83.4471	50.5935	31.937	1.44667	8.39554	5.28869	7.36664	16.1356	0.0749073	55.6008	6.45134	0.11603	-3.10743	0.000559711	1.36173	down
neg_3922	9-Deoxy-delta12-PGD2	19.5907	33.5162	15.5903	26.081	19.0163	35.594	2.07e-08	12.7345	13.5661	2.07e-08	3.36039	2.07e-08	24.8981	4.94351	0.19855	-2.33243	0.00103245	1.2378	down
neg_3926	Enzastaurin	23.6969	44.4637	25.3759	49.6899	48.1616	72.2312	2.07e-08	9.49937	22.1386	0.832457	3.29244	2.07e-08	43.9365	5.96048	0.135661	-2.88192	0.00209872	1.21165	down
neg_3927	herbimycin a	47.7225	102.088	76.7655	71.4147	51.2682	98.2099	0.714063	40.1706	38.4817	3.38096	21.4777	24.3126	74.5781	21.4229	0.287255	-1.7996	0.00121668	1.23568	down
neg_3940	PA(22:5(7Z,10Z,13Z,16Z,19Z)/PGE2)	608.858	992.278	714.077	829.453	571.51	980.367	23.8792	309.913	384.168	54.9072	112.76	15.1038	782.757	150.122	0.191786	-2.38243	8.12e-05	1.34223	down
neg_3942	Lanatoside	385.772	354.337	351.182	400.14	258.192	277.111	1.57805	63.7023	83.5444	17.2556	34.5703	2.07e-08	337.789	33.4418	0.099002	-3.3364	3.42e-06	1.43275	down
neg_3952	Volicitin	65.1324	99.6468	16.2199	161.211	60.2722	113.378	2.07e-08	3.66892	2.07e-08	2.07e-08	1.47916	2.07e-08	85.9767	0.858013	0.00997961	-6.6468	0.00880511	1.2369	down
neg_3953	1-(9Z,12Z,15Z-octadecatrienoyl)-glycero-3-phosphate	67.1606	75.2259	74.3107	70.894	53.4441	79.9263	7.50571	29.3068	45.9582	11.8975	24.1437	4.16508	70.1603	20.4962	0.292133	-1.7753	0.000156054	1.33009	down
neg_3955	N-[(5Z)-5-(2,6-Dioxo-1,3-dipropylpurin-8-ylidene)-1-methyl-2H-pyrazol-3-yl]-2-[4-(phenylmethoxy)phenyl]acetamide	255.696	190.219	167.882	316.354	156.127	188.202	94.7059	63.6018	80.5628	91.8585	56.8243	13.3587	212.414	66.8187	0.314569	-1.66855	0.0011013	1.30282	down
neg_3956	Inuline	1657.88	1438.36	1906.9	1823.66	1881.79	1359.33	1168.64	876.728	996.635	1235.83	1564.77	1216.3	1677.99	1176.48	0.701128	-0.512251	0.00414329	1.09536	down
neg_3962	Phenylalanylhydroxyproline	2.07e-08	2.07e-08	2.07e-08	2.07e-08	2.07e-08	2.07e-08	36.302	111.401	97.8057	42.144	54.3554	17.0702	2.07e-08	59.8464	2887498368	31.4272	0.0106644	1.15087	up
neg_3968	Gingerglycolipid B	87.7556	79.3332	59.6096	109.595	77.6861	92.6046	2.07e-08	7.72934	26.9472	11.0769	15.6783	2.07e-08	84.4307	10.2386	0.121267	-3.04375	1.18e-05	1.40603	down
neg_3976	Amikacin	56.6388	88.4467	51.9709	97.9978	68.8603	73.9937	4.15862	18.5484	17.3532	17.8497	26.7892	2.07e-08	72.9847	14.1165	0.193417	-2.37021	0.000116307	1.38298	down
neg_3980	PA(8:0/22:6(4Z,7Z,11E,13Z,15E,19Z)-2OH(10S,17))	120.571	129.556	101.686	155.688	136.517	133.743	3.67489	38.7635	27.7018	5.55938	18.4076	2.07e-08	129.627	15.6845	0.120998	-3.04695	4.16e-07	1.42537	down
neg_3981	Myelopeptides	1778.67	2607.21	1623.72	2846.88	1871	2538.48	188.396	601.763	919.134	333.387	488.196	188.441	2210.99	453.219	0.204985	-2.28641	9.28e-05	1.38634	down
neg_3982	Demethyllactenocin	192.026	354.076	233.38	381.672	241.49	373.865	10.6589	121.418	165.563	8.82669	68.9945	2.07e-08	296.085	62.5768	0.211347	-2.24231	0.000386341	1.29467	down
neg_3986	Dihydroshikonofuran	81.2112	130.905	52.5867	130.938	59.3991	117.415	2.80019	26.3463	46.4764	5.44981	19.516	2.07e-08	95.4091	16.7648	0.175715	-2.50869	0.00163634	1.28639	down
neg_3987	Isoleucyl-prolyl-proline	31.3531	38.9529	33.8161	41.3259	41.1597	34.228	10.1607	27.1184	27.8786	13.1565	21.991	2.07e-08	36.806	16.7175	0.454207	-1.13858	0.00479305	1.17354	down
neg_3989	(4R,5S,7R,11x)-11,12-Dihydroxy-1(10)-spirovetiven-2-one 12-glucoside	506.246	537.398	430.765	1024.56	335.486	412.943	33.2699	104.555	131.3	33.5423	106.046	12.3538	541.234	70.1778	0.129663	-2.94716	0.00493993	1.28188	down
neg_3990	(2E,4E)-N-[2-[[(2R,3R,4R,5R,6S)-2-(1,2-Dihydroxyethyl)-4,5-dihydroxy-6-(7H-purin-6-ylamino)oxan-3-yl]amino]-2-oxoethyl]tetradeca-2,4-dienamide	169.636	274.551	163.08	292.585	159.413	300.038	2.07e-08	54.5515	60.015	3.12877	8.5941	2.07e-08	226.55	21.0482	0.0929075	-3.42806	0.00033691	1.36857	down
neg_4011	5-hydroxypropafenone	32.5519	27.3098	19.2266	62.0688	19.3654	19.5308	0.942916	1.68237	1.26042	1.0271	8.92495	2.07e-08	30.0089	2.30629	0.0768536	-3.70174	0.00880789	1.22603	down
neg_4017	Methyl 6-[(3S,6S,9S,12R)-3-butan-2-yl-6-[(1-methoxyindol-3-yl)methyl]-2,5,8,11-tetraoxo-1,4,7,10-tetrazabicyclo[10.4.0]hexadecan-9-yl]hexanoate	96.5151	120.257	77.718	183.703	117.489	125.093	1.47322	21.3712	20.0916	10.5735	12.4698	2.07e-08	120.129	10.9965	0.0915392	-3.44947	0.000473632	1.38324	down
neg_4018	Actein	201.247	354.104	241.824	405.616	237.589	341.452	24.831	157.362	209.588	51.8815	100.553	16.1042	296.972	93.3866	0.314463	-1.66904	0.00124285	1.24327	down
neg_4026	PI(PGE2/18:1(11Z))	307.063	717.975	438.816	1023.39	565.916	535.136	58.4178	108.269	110.272	37.0363	78.9406	2.07e-08	598.049	65.4894	0.109505	-3.19093	0.00303279	1.31485	down
neg_4027	PIP(22:3(10Z,13Z,16Z)/PGE2)	235.509	304.429	241.705	301.181	213.489	273.048	5.09047	87.004	142.229	25.8024	25.0929	2.07e-08	261.56	47.5365	0.181742	-2.46004	3.2e-05	1.38417	down
neg_4028	epsilon-Caprolactam	6.2567	6.31201	14.7595	7.38834	15.9256	7.48113	46.8881	40.8028	52.5085	41.4721	77.6482	27.0407	9.68721	47.7267	4.92678	2.30064	0.00212245	1.28259	up
neg_4029	Histidylarginine	19.3648	10.6208	11.9879	46.2763	17.2287	8.19057	2.07e-08	2.07e-08	0.718978	2.07e-08	2.51487	2.07e-08	18.9448	0.538975	0.0284497	-5.13544	0.0234807	1.10871	down
neg_4030	(3b,6b,8b,12a)-8,12-Epoxy-7(11)-eremophilene-6-angeloyloxy-8,12-dimethoxy-3-ol	36.6902	74.6323	40.8054	88.6947	48.7518	76.151	1.08762	17.9144	22.8582	1.73209	12.5108	2.07e-08	60.9542	9.35053	0.153402	-2.70461	0.00109931	1.31196	down
neg_4039	CDP-DG(20:1(11Z)/20:4(5Z,8Z,11Z,14Z)-OH(20))	647.736	962.894	648.122	788.713	552.912	907.605	44.3618	274.059	387.588	111.975	143.899	8.26263	751.33	161.691	0.215206	-2.21621	6.01e-05	1.35246	down
neg_4041	Atractyligenin 2-glucuronide	31.5028	95.1446	57.0247	124.542	103.963	74.3344	31.568	54.3681	33.9489	37.1845	31.7342	3.31137	81.0853	32.0192	0.394883	-1.3405	0.0143373	1.09414	down
neg_4042	N-[(3a,5b,7b)-7-hydroxy-24-oxo-3-(sulfooxy)cholan-24-yl]-Glycine	138.513	219.477	131.001	292.414	146.731	213.439	2.07e-08	15.0628	35.3385	1.22397	12.2719	2.07e-08	190.263	10.6495	0.0559729	-4.15913	0.000719919	1.38318	down
neg_4050	17-phenyl-18,19,20-trinor-prostaglandin E2	61.0607	23.9289	29.0178	67.3474	37.7041	17.4165	2.07e-08	1.21189	1.21187	2.07e-08	6.81545	2.07e-08	39.4126	1.53987	0.0390705	-4.67778	0.00587059	1.22453	down
neg_4055	(2E)-Undec-2-enedioylcarnitine	11.0772	22.1197	11.1003	28.1223	10.5207	8.94948	1.21506	1.24601	2.07e-08	2.15841	7.17918	2.07e-08	15.3149	1.96644	0.1284	-2.96128	0.00732205	1.23596	down
neg_4056	Lucidone B	49.2289	58.653	50.4519	66.1744	43.2911	44.0015	2.07e-08	2.07e-08	2.0017	3.06319	2.78452	2.07e-08	51.9668	1.30823	0.0251744	-5.3119	2.45e-05	1.46231	down
neg_4058	(5Z)-7-[(1R,2R,5S)-5-Hydroxy-2-[(1E,3S,5Z)-3-hydroxyocta-1,5-dien-1-yl]-3-oxocyclopentyl]hept-5-enoylcarnitine	94.2988	149.667	45.6697	104.51	58.5074	108.872	2.07e-08	4.87136	7.06129	2.07e-08	1.03267	2.07e-08	93.5875	2.16089	0.0230895	-5.43662	0.00182489	1.34494	down
neg_4059	Revefenacin	396.752	483.958	362.75	506.906	353.084	505.872	2.07e-08	76.5428	103.331	12.2591	34.5359	2.07e-08	434.887	37.7782	0.0868689	-3.52502	2.35e-06	1.43643	down
neg_4061	PI(22:6(4Z,7Z,10Z,13Z,16Z,19Z)/PGD1)	1369.05	2044.53	1411.61	1617.96	1813.75	3094.49	150.316	744.699	1056.34	249.601	389.049	23.9504	1891.9	435.659	0.230276	-2.11856	0.00131921	1.20436	down
neg_4067	Descladinose roxithromycin	745.222	1446.33	851.259	993.689	808.074	1246.29	3.52119	166.017	282.188	25.7361	45.653	2.07e-08	1015.14	87.1859	0.0858853	-3.54144	0.000164586	1.38006	down
neg_4074	(3b,5a,25R)-3-Hydroxyspirostan-6-one 3-[2-acetylarabinosyl-(1->6)-glucoside]	268.208	382.647	284.457	436.003	285.4	383.922	23.4718	184.189	236.168	51.6775	109.934	11.6911	340.106	102.855	0.302421	-1.72537	0.000603994	1.27715	down
neg_4075	PA(13:0/LTE4)	559.02	775.016	507.677	793.649	528.682	765.446	27.5472	232.456	246.813	54.1293	101.715	2.07e-08	654.915	110.443	0.168638	-2.568	2.23e-05	1.38932	down
neg_4076	Porphyrin a	197.576	305.769	222.615	309.719	251.102	288.145	26.7992	175.41	185.603	59.0093	79.422	10.3937	262.488	89.4397	0.340738	-1.55326	0.00115864	1.25127	down
neg_4078	1beta,2alpha,3beta,19alpha-Tetrahydroxy-12-ursen-28-oic acid 28-O-[b-D-Glucopyranosyl-(1->2)-b-D-glucopyranosyl] ester	335.558	455.311	351.198	468.598	355.61	413.987	27.6206	179.943	238.98	82.4188	79.5747	2.4854	396.71	101.837	0.256704	-1.96182	0.0001155	1.35349	down
neg_4081	N-depropylpropafenone	46.547	30.2705	28.6886	27.9458	26.602	16.0335	1.61205	5.77299	2.05868	3.71804	10.9145	2.07e-08	29.3479	4.01272	0.136729	-2.87061	0.000798091	1.28697	down
neg_4082	1-(1-Naphthyl)ethylenediamine	30.4229	23.5013	16.7268	51.8957	28.4103	21.6117	2.07e-08	3.04799	0.947164	2.07e-08	4.66399	2.07e-08	28.7614	1.44319	0.050178	-4.3168	0.00262601	1.30669	down
neg_4100	Ecgonine methyl ester	30.5197	30.1957	15.4537	44.1386	21.2474	23.7179	2.07e-08	1.80596	3.89395	2.07e-08	1.2439	2.07e-08	27.5455	1.1573	0.0420142	-4.57298	0.001122	1.36986	down
neg_4102	Val His Ile Glu	52.7516	70.1114	110.634	25.1405	23.9706	49.089	2.07e-08	2.07e-08	2.21148	2.07e-08	5.83044	2.22262	55.2828	1.71076	0.0309455	-5.01412	0.00960401	1.14719	down
neg_4107	[(S)-1-Carboxy-2-phenyl-ethyl]-carbamoyl-Arg-Val-Arg-aldehyde	90.3687	186.15	89.3959	120.197	73.6876	164.987	2.07e-08	29.3636	32.2028	1.82588	21.3587	2.07e-08	120.798	14.1252	0.116932	-3.09625	0.00150642	1.30717	down
neg_4125	PI(PGF2alpha/16:2(9Z,12Z))	380.744	534.801	299.141	438.181	244.249	212.729	56.6185	107.047	94.7887	67.7589	166.466	17.1454	351.641	84.9706	0.24164	-2.04907	0.001989	1.29794	down
neg_4144	D-Lombricine	9.46363	5.961	9.8821	0.0302644	9.01031	3.4253	18.8264	40.3692	40.812	25.5609	27.6278	27.8475	6.29543	30.174	4.79299	2.26093	0.00049004	1.32471	up
neg_4148	Ivacaftor	49.1783	79.76	30.6345	103.118	64.9887	65.5208	2.07e-08	5.33783	3.83384	2.07e-08	3.28787	2.07e-08	65.5335	2.07659	0.0316875	-4.97994	0.00147855	1.35795	down
neg_4149	Desonide	50.0444	72.1478	53.6239	69.5947	58.4615	80.4918	0.987085	21.4904	21.7194	2.07e-08	4.63541	2.07e-08	64.0607	8.1387	0.127047	-2.97657	6.61e-06	1.38754	down
neg_4163	Toxin T2 tetrol	187.342	144.606	154.761	344.751	191.069	137.322	11.9851	18.9105	23.6749	16.126	37.9114	2.07e-08	193.309	18.1013	0.0936395	-3.41674	0.00236417	1.31099	down
neg_4180	Asp Ile Ala Lys	85.0001	74.5369	73.9073	101.382	73.7533	77.5772	30.7786	59.3707	23.5988	53.2734	73.9499	36.9307	81.0261	46.317	0.571631	-0.806844	0.00485493	1.17252	down
neg_4185	PA(20:5(5Z,8Z,10E,14Z,17Z)-OH(12)/8:0)	115.932	96.2003	95.4406	140.37	82.5701	93.5923	2.07e-08	6.22777	9.27923	4.97062	2.07e-08	2.07e-08	104.017	3.41294	0.0328112	-4.92967	5.22e-05	1.44197	down
neg_4189	PI(5-iso PGF2VI/22:5(4Z,7Z,10Z,13Z,16Z))	351.365	442.677	375.445	496.377	348.058	422.446	46.9673	323.314	321.438	112.994	242.635	22.4465	406.061	178.299	0.439094	-1.1874	0.00720372	1.15326	down
neg_4191	1-Ethyl-2-pyrrolidinone	24.2009	13.9093	24.8532	7.19649	29.6718	12.5356	33.7585	29.4943	42.2211	33.9932	52.9269	27.125	18.7279	36.5865	1.95359	0.966125	0.00701656	1.1466	up
neg_4192	5,6-Dihydro-1,10-phenanthroline	2.07e-08	2.07e-08	2.07e-08	2.07e-08	2.07e-08	2.07e-08	40.0851	32.7745	49.0267	31.3723	93.8888	36.6211	2.07e-08	47.2947	2281898589	31.0876	0.0045067	1.24139	up
neg_4193	Azimexon	123.733	75.8314	58.7346	229.026	83.7469	37.7535	4.8587	6.23433	2.07e-08	8.70626	14.2453	2.07e-08	101.471	5.6741	0.0559185	-4.16053	0.0188152	1.14397	down
neg_4194	Taurodeoxycholic acid	125.574	210.615	179.348	233.458	99.7604	262.776	4.79358	27.6679	39.1744	3.20009	5.35947	2.07e-08	185.255	13.3659	0.0721487	-3.79288	0.000823213	1.3562	down
neg_4197	PA(2:0/LTE4)	235.827	230.937	211.45	130.556	212.536	198.229	55.0745	136.614	89.0837	104.493	212.323	39.1092	203.256	106.116	0.522082	-0.93765	0.0112837	1.01003	down
neg_4214	Zankiren	321.716	444.863	279.397	432.677	317.096	399.401	2.30073	102.741	157.264	15.9147	29.2977	2.07e-08	365.858	51.2531	0.14009	-2.83557	9.87e-06	1.39562	down
neg_4217	PI(TXB2/22:6(4Z,7Z,10Z,13Z,16Z,19Z))	528.122	672.717	508.758	633.118	470.878	620.964	26.0895	380.012	431.47	138.962	230.738	14.376	572.426	203.608	0.355693	-1.4913	0.00230626	1.23711	down
neg_4218	PI(22:5(4Z,7Z,10Z,13Z,16Z)/TXB2)	470.691	633.051	495.55	675.631	519.041	657.12	47.8232	343.993	397.048	99.936	204.369	2.07e-08	575.181	182.195	0.316761	-1.65853	0.000882233	1.27148	down
neg_4224	beta-Neoendorphin	525.133	525.943	460.725	533.885	414.017	475.91	15.4049	230.904	310.179	66.4878	80.6545	2.07e-08	489.269	117.272	0.239688	-2.06077	0.000368377	1.34176	down
neg_4226	Undeca-2,4,6-trienoylcarnitine	10.472	21.0517	14.4828	23.9195	22.7063	32.7443	2.07e-08	12.2884	13.8551	2.78611	4.11451	2.07e-08	20.8961	5.50736	0.263559	-1.9238	0.0037673	1.12918	down
neg_4239	PS(16:1(9Z)/LTE4)	316.967	389.056	290.996	512.328	278.682	358.699	3.98688	99.9878	158.151	22.7514	63.1913	2.07e-08	357.788	58.0115	0.162139	-2.6247	6.71e-05	1.37739	down
neg_4241	PS(20:4(8Z,11Z,14Z,17Z)/LTE4)	303.667	346.997	303.909	354.735	276.326	346.238	22.7959	174.988	189.71	40.1209	73.0923	2.07e-08	321.979	83.4512	0.259182	-1.94796	0.000357605	1.34041	down
neg_4244	Withaperuvin C	79.4095	72.0112	49.4728	104.639	32.7493	58.3566	2.87884	2.03137	13.19	2.07e-08	5.68365	9.98882	66.1063	5.62878	0.0851474	-3.55389	0.00166479	1.34883	down
neg_4246	Capsianoside IV	139.043	235.825	163.949	245.92	161.808	247.156	60.0917	104.596	136.171	59.5719	61.77	3.71092	198.95	70.9852	0.356799	-1.48682	0.000868661	1.25443	down
neg_4249	PI(16:1(9Z)/5-iso PGF2VI)	1176.32	1784.23	1249.36	1915.67	1384.15	1760.64	67.2178	632.499	754.623	197.052	288.798	2.07e-08	1545.06	323.365	0.20929	-2.25643	4.57e-05	1.36063	down
neg_4253	(1R,2R,3S,5S)-3-Hydroxy-4-(4-hydroxybenzoyl)-8-methyl-8-azabicyclo[3.2.1]octane-2-carboxylic acid	2.07e-08	2.07e-08	2.07e-08	2.07e-08	2.07e-08	2.07e-08	66.0561	133.874	125.416	94.3833	152.98	33.7753	2.07e-08	101.081	4876992106	32.1833	0.00273266	1.27261	up
neg_4256	[(8S,9S,13S,14S,17R)-3,17-Dihydroxy-13-methyl-6,7,8,9,11,12,14,15,16,17-decahydrocyclopenta[a]phenanthren-1-yl] pentanoate	31.3272	29.6591	19.1228	72.8847	37.0728	26.487	2.07e-08	0.777092	1.57481	2.07e-08	3.19909	2.07e-08	36.0923	0.925164	0.0256333	-5.28584	0.00608406	1.25776	down
neg_4257	N-Docosahexaenoyl Aspartic acid	52.9816	43.088	44.3516	64.5461	33.0047	41.6986	2.07e-08	2.07e-08	2.07e-08	2.07e-08	2.07e-08	2.07e-08	46.6118	2.07e-08	4.45e-10	-31.0666	0.000134033	1.43556	down
neg_4258	6-Hydroxypseudooxynicotine	11.9765	31.5652	12.2905	9.34998	8.83294	27.8293	2.07e-08	2.07e-08	2.07e-08	2.07e-08	2.07e-08	2.07e-08	16.9741	2.07e-08	1.22e-09	-29.6092	0.00891645	1.18983	down
neg_4263	PE(18:4(6Z,9Z,12Z,15Z)/PGD2)	2093.8	3496.2	2632.07	3298.28	2075.27	3323.26	169.308	985.537	1250.05	347.618	412.062	85.9042	2819.81	541.746	0.192121	-2.37991	5.65e-05	1.37338	down
neg_4266	N-Acetylleucine	8.14146	10.2541	6.17372	2.32011	12.1975	9.99609	43.4369	54.4537	51.1103	40.6468	61.4649	18.0376	8.1805	44.8584	5.48357	2.45512	0.00154425	1.30321	up
neg_4277	CDP-DG(a-17:0/18:1(9Z)-O(12,13))	286.644	348.177	252.11	534.866	270.638	298.407	7.45303	109.126	123.462	37.404	45.267	2.07e-08	331.807	53.7854	0.162098	-2.62506	0.000548764	1.34625	down
neg_4294	PIP(TXB2/18:0)	1623.82	2542.19	1718.23	2113.37	1648.27	2431.92	130.932	781.568	1179.07	341.421	511.238	55.9276	2012.97	500.026	0.248402	-2.00925	9.08e-05	1.33318	down
neg_4295	(+-)-Mevalonolactone	32.6882	11.8701	31.1877	18.4546	35.0612	13.7342	44.7548	39.4006	38.2716	44.0574	45.5693	46.1379	23.8327	43.0319	1.80559	0.852468	0.00483034	1.24634	up
neg_4297	MPPa (Methyl pyropheophorbide-a)	198.417	464.566	272.111	323.729	188.564	421.361	41.7269	98.1934	181.617	34.416	102.849	40.4351	311.458	83.2062	0.267151	-1.90427	0.00286705	1.23196	down
neg_4306	Mikamycin B	194.545	255.358	174.936	250.917	204.537	236.185	53.6087	166.666	181.1	99.4152	129.993	28.3154	219.413	109.85	0.500653	-0.998117	0.00512667	1.16443	down
neg_4312	Dodeca-4,7,10-trienoylcarnitine	447.602	262.556	279.076	1002.42	295.3	210.143	143.958	111.692	70.6346	77.1564	165.039	14.8911	416.183	97.2285	0.23362	-2.09777	0.0466015	1.00576	down
neg_4316	PA(10:0/20:5(6E,8Z,11Z,14Z,17Z)-OH(5))	103.808	128.91	115.371	145.561	93.376	128.975	6.37581	25.5028	26.8461	16.4101	7.37148	2.07e-08	119.333	13.751	0.115232	-3.11739	2.45e-06	1.44597	down
neg_4321	THYMOPENTIN	145.802	213.58	135.638	203.603	138.898	203.883	2.07e-08	28.4907	58.5841	2.07e-08	12.349	2.07e-08	173.567	16.5706	0.095471	-3.38879	1.55e-05	1.40847	down
neg_4328	Bufotalin	11.4505	20.6512	12.9335	16.4511	11.7327	18.1797	2.07e-08	2.07e-08	2.07e-08	2.07e-08	2.07e-08	2.07e-08	15.2331	2.07e-08	1.36e-09	-29.4531	0.000181466	1.42776	down
neg_4335	Linalool oxide D 3-[apiosyl-(1->6)-glucoside]	14.3213	35.4574	11.7768	15.7751	10.9861	16.6145	2.07e-08	2.07e-08	2.07e-08	2.07e-08	2.07e-08	2.07e-08	17.4886	2.07e-08	1.19e-09	-29.6523	0.00523357	1.27375	down
neg_4336	Candoxatril	72.8538	108.113	78.1261	149.462	59.018	97.3236	5.39794	3.5014	8.70317	2.07e-08	14.7228	2.07e-08	94.1494	5.38754	0.0572233	-4.12725	0.000928521	1.38514	down
neg_4341	Correolide	487.911	407.84	342.226	356.794	527.928	344.56	49.6476	159.019	97.8511	127.56	157.219	2.07e-08	411.21	98.5496	0.239658	-2.06095	2.63e-05	1.32243	down
neg_4344	CDP-DG(a-21:0/20:3(5Z,11Z,14Z)-O(8,9))	591.121	913.035	654.293	796.235	636.276	767.262	96.6359	382.374	398.056	197.449	252.732	39.7364	726.37	227.831	0.313656	-1.67274	8.76e-05	1.34641	down
neg_4348	Cytochalasin Npho	57.249	105.687	48.2974	78.7783	169.665	175.714	2.07e-08	11.7464	10.6747	0.587952	3.30465	2.07e-08	105.898	4.38562	0.0414135	-4.59376	0.0063179	1.15392	down
neg_4350	D-Urobilinogen	39.6414	81.4883	53.6746	45.8467	32.3135	86.0864	2.07e-08	5.32453	6.37039	3.7274	1.79579	2.07e-08	56.5085	2.86969	0.0507833	-4.2995	0.00188267	1.31142	down
neg_4352	Kinetensin 4-8	125.917	197.323	124.552	201.836	166.567	224.301	1.86547	72.5454	103.385	17.4728	29.7984	3.64143	173.416	38.118	0.219807	-2.18569	0.000207773	1.29697	down
neg_4355	PA(18:4(6Z,9Z,12Z,15Z)/PGD2)	327.414	498.849	370.119	411.55	309.689	416.986	7.3895	130.88	192.424	45.8698	73.4476	2.07e-08	389.101	75.0018	0.192757	-2.37515	1.99e-05	1.37895	down
neg_4367	Macrolactin-A	25.1023	50.1775	22.7112	25.7633	24.0221	53.1338	2.07e-08	7.19241	6.64241	1.68274	7.55668	2.07e-08	33.485	3.84571	0.114849	-3.1222	0.00297283	1.25172	down
neg_4378	(3b,16a,20R)-3,16,20,22,25-Pentahydroxy-5-cucurbiten-11-one 3-[rhamnosyl-(1->4)-[glucosyl-(1->6)]-glucoside]	208.033	226.147	184.937	236.873	224.555	238.113	8.81591	127.377	149.244	49.7251	48.9462	2.07e-08	219.776	64.018	0.291287	-1.77949	0.00100829	1.29336	down
neg_4385	Cucurbitacin C	73.2101	98.2357	81.6337	48.3621	72.7686	77.8217	4.99601	19.072	34.2863	11.5722	8.83473	2.07e-08	75.3387	13.1269	0.174238	-2.52087	3.03e-05	1.33522	down
neg_4401	6-Methylmercaptopurine	22.2585	16.1004	28.9102	14.4781	17.0532	15.5757	76.6589	77.34	100.076	67.4432	94.656	46.2964	19.0627	77.0784	4.04341	2.01557	0.000469278	1.35264	up
neg_4403	3,4-dimethylidenenonanedioylcarnitine	35.538	25.2495	29.409	60.759	27.2233	19.4088	1.97702	2.43591	2.57123	1.4521	4.79973	2.07e-08	32.9313	2.206	0.0669879	-3.89996	0.00347165	1.29824	down
neg_4404	Geldanamycin Analog	40.4096	178.693	62.1805	51.7914	60.6528	144.508	4.87198	24.9617	28.2247	6.13997	28.9823	9.41125	89.7059	17.0987	0.190608	-2.39132	0.0258727	1.04454	down
neg_4409	PI(20:4(5Z,8Z,11Z,14Z)/PGE2)	659.356	811.507	675.142	643	609.617	814.612	45.721	342.928	529.403	187.222	223.541	58.2343	702.206	231.175	0.329213	-1.60291	0.000679701	1.28139	down
neg_4413	N-Acetyl-L-leucine	19.1795	19.1869	21.7242	11.5495	20.0134	22.7664	42.4964	57.2227	67.6895	40.0075	45.8417	13.2436	19.07	44.4169	2.32915	1.2198	0.0190827	1.0847	up
neg_4431	Trideca-2,4,6-trienoylcarnitine	36.3792	37.8236	20.9086	44.8949	29.0679	32.2769	1.88217	8.91035	11.0598	7.39615	9.33302	2.07e-08	33.5585	6.43024	0.191613	-2.38373	0.000119962	1.38046	down
neg_4432	(14alpha,17beta,20S,22R)-14,20-Epoxy-17-hydroxy-1-oxowitha-3,5,24-trienolide	210.664	212.949	204.291	294.576	147.819	162.536	1.47863	7.73802	11.5018	1.27577	8.06345	2.07e-08	205.473	5.00961	0.0243809	-5.3581	0.000197565	1.43367	down
neg_4441	Cilofungin	497.946	628.665	586.786	1189.01	509.36	647.495	319.711	286.989	368.859	130.271	396.605	6.49674	676.543	251.489	0.371726	-1.42769	0.00824881	1.14782	down
neg_4447	(2R,4S)-4-Carbamimidamido-3-acetamido-2-((1R,2R)-2-hydroxy-1-methoxy-3-(octanoyloxy)propyl)-3,4-dihydro-2H-pyran-6-carboxylic acid	90.8547	79.5309	64.9677	77.2523	74.6057	93.1938	1.93589	11.7041	28.4306	7.5255	18.2834	2.07e-08	80.0675	11.3133	0.141296	-2.8232	5.5e-07	1.40108	down
neg_4451	Vinorelbine	146.735	184.71	145.667	122.169	144.707	203.327	1.82526	62.0174	78.4285	17.8825	14.4372	2.07e-08	157.886	29.0985	0.184301	-2.43987	3.58e-05	1.32523	down
neg_4453	Brevetoxin 3	620.589	797.007	663.273	685.413	637.587	836.722	102.185	381.332	450.578	124.421	280.85	21.2204	706.765	226.764	0.320848	-1.64004	0.000360567	1.30185	down
neg_4470	PGP(a-21:0/20:4(8Z,11Z,14Z,17Z)-2OH(5S,6R))	96.49	63.4574	104.994	48.5665	97.8306	67.6651	35.6008	34.7254	56.007	53.2507	37.1524	2.07e-08	79.834	36.1227	0.452473	-1.1441	0.00569308	1.01622	down
neg_4474	Protoveratrine	197.451	319.233	216.85	207.185	233.409	307.32	4.11304	67.8917	116.3	17.0937	35.9956	2.07e-08	246.908	40.2324	0.162945	-2.61755	2.99e-05	1.34451	down
neg_4477	Stachyflin	12.3648	19.6911	11.3324	48.3567	12.099	14.7229	2.07e-08	0.8598	2.07e-08	1.53161	2.07e-08	2.07e-08	19.7612	0.398568	0.0201693	-5.6317	0.0212262	1.15581	down
neg_4478	LysoPE(20:4(5Z,8Z,11Z,14Z)/0:0)	38.2077	48.9723	18.8574	23.7491	18.7073	56.3272	2.07e-08	2.07e-08	2.07e-08	2.07e-08	2.07e-08	2.07e-08	34.1368	2.07e-08	6.07e-10	-30.6172	0.00355826	1.26136	down
neg_4482	Steviobioside	542.682	699.763	581.395	681.503	600.009	680.057	166.349	359.915	322.648	282.271	450.973	59.6029	630.902	273.627	0.433707	-1.20521	0.000757139	1.29622	down
neg_4491	CDP-DG(16:1(9Z)/18:2(9Z,12Z))	133.098	215.647	126.503	184.325	160.679	212.564	8.53331	57.7384	102.973	33.739	28.4368	2.07e-08	172.136	38.57	0.224067	-2.158	0.000118049	1.32093	down
neg_4492	Mepyramine	54.5174	40.0878	18.0103	83.0597	20.455	25.0682	2.02405	5.69288	5.41957	1.46399	6.53345	1.12155	40.1997	3.70925	0.0922705	-3.43799	0.0160101	1.17485	down
neg_4512	PS(16:1(9Z)/20:4(8Z,11Z,14Z,17Z)-2OH(5S,6R))	433.854	538.198	420.315	527.492	378.955	451.542	105.58	278.39	315.103	132.792	183.984	51.8822	458.393	177.955	0.388216	-1.36507	0.000381368	1.31624	down
neg_4515	PS(22:6(4Z,7Z,10Z,13Z,16Z,19Z)/6 keto-PGF1alpha)	422.732	518.524	416.078	428.704	421.067	532.011	110.349	368.89	427.713	189.457	224.108	22.4624	456.519	223.83	0.490297	-1.02827	0.0119356	1.08801	down
neg_4521	N-Formylphenylalanine	37.7628	24.8841	56.1746	29.6744	54.6635	22.9913	274.071	299.896	362.759	191.514	420.565	123.079	37.6918	278.647	7.39279	2.88612	0.00272141	1.28298	up
neg_4532	2-Propylglutaric acid	32.5897	27.7332	32.4521	14.0068	44.8288	16.0239	65.7469	34.7633	34.9081	53.4261	77.7244	75.0712	27.9391	56.94	2.03801	1.02716	0.0125287	1.08165	up
neg_4533	Glutamic acid diethyl ester	23.3663	37.0578	16.5952	39.1046	19.2442	43.5389	112.048	136.459	192.518	86.2151	123.036	18.2704	29.8179	111.424	3.73683	1.90182	0.0171536	1.0726	up
neg_4536	Glucosyl (2E,6E,10x)-10,11-dihydroxy-2,6-farnesadienoate	760.758	1298.17	1026.42	169.022	259.597	1340.63	3.5662	4.66738	22.9038	9.23721	21.1997	2.75505	809.099	10.7215	0.0132512	-6.23773	0.0118643	1.12854	down
neg_4539	Retaspimycin	217.363	233.394	162.001	261.611	193.613	202.921	1.1022	25.9847	36.2817	5.73387	23.5716	2.07e-08	211.817	15.4457	0.0729199	-3.77754	4.61e-06	1.44727	down
neg_4544	1-[1-Butyl-2-oxo-4-[3-(pyridin-3-ylmethoxy)phenyl]-1,8-naphthyridin-3-yl]-3-[2,6-di(propan-2-yl)phenyl]urea	48.8113	58.4666	45.7832	29.5612	49.4501	59.733	2.07e-08	2.98065	13.6224	4.88306	10.352	2.07e-08	48.6342	5.30634	0.109107	-3.19618	3.7e-05	1.34922	down
neg_4552	Val Ala Phe Asp	32.7145	42.4163	26.8449	48.3843	30.0003	43.4821	4.37247	16.7184	9.05909	6.47675	14.6046	2.07e-08	37.3071	8.53855	0.228872	-2.12739	9.11e-05	1.36227	down
neg_4553	3-[(3aS,4S,7aS)-7a-Methyl-1,5-dioxo-octahydro-1H-inden-4-yl]propanoate	45.4326	28.5726	26.1389	21.2936	38.3181	39.8714	2.07e-08	4.96587	14.3539	3.24195	1.53628	2.07e-08	33.2712	4.01633	0.120715	-3.05033	0.000156912	1.27093	down
neg_4554	Biliverdin-IX-beta	21.5684	28.2879	22.808	59.9248	15.4302	23.4479	2.07e-08	2.07e-08	1.91565	2.07e-08	2.07e-08	2.07e-08	28.5779	0.319275	0.0111721	-6.48395	0.00729417	1.26874	down
neg_4570	Cyclofoxy	64.7394	53.174	64.3172	77.1241	49.9128	42.9233	10.0319	11.8721	25.2078	12.6495	27.99	6.16617	58.6985	15.6529	0.266666	-1.90689	6.58e-05	1.35673	down
neg_4572	Cucurbitacin E	30.8885	64.8447	23.1001	34.463	20.0854	47.4663	1.2856	5.29574	17.4151	2.14546	2.81726	1.27409	36.808	5.03887	0.136896	-2.86885	0.00422548	1.23344	down
neg_4581	PI(22:5(4Z,7Z,10Z,13Z,16Z)/PGE2)	1078.16	1244.03	1019.73	1183.84	1099.28	1254.87	139.604	598.791	870.406	238.023	396.801	46.6861	1146.65	381.719	0.332898	-1.58685	0.00119696	1.287	down
neg_4584	2-Hepteneoylglycine	67.7752	69.8851	53.536	62.3503	66.2287	61.1165	27.4815	45.8509	57.8458	40.9381	47.863	15.946	63.482	39.3209	0.619402	-0.691052	0.0094787	1.1041	down
neg_4591	PS(14:0/20:5(7Z,9Z,11E,13E,17Z)-3OH(5,6,15))	307.632	319.044	323.528	197.532	248.11	355.903	8.02431	64.1344	113.101	18.0431	44.548	29.5181	291.958	46.2282	0.158338	-2.65892	1.53e-05	1.35152	down
neg_4594	Goldinodox	729.283	1150.58	803.362	928.371	778.47	1165.34	31.5232	293.431	474.481	95.2724	140.367	2.07e-08	925.901	172.513	0.186319	-2.42416	3.7e-05	1.35177	down
neg_4599	Variabilin	23.8338	25.4432	22.2733	28.655	25.6673	26.4514	2.42378	10.7413	13.1552	6.20643	7.25261	2.07e-08	25.3873	6.62987	0.261149	-1.93706	6.66e-05	1.38006	down
neg_4602	Vinaginsenoside R2	196.524	315.178	193.998	182.461	178.055	298.933	4.97549	65.3564	98.1894	7.31402	41.5862	2.07e-08	227.525	36.2369	0.159266	-2.65049	0.000171003	1.31985	down
neg_4607	Angiotensin IV	141.899	268.545	148.071	226.16	172.295	274.228	7.47438	56.2081	58.4717	27.4867	34.902	2.07e-08	205.2	30.7571	0.149889	-2.73804	0.000361309	1.35506	down
neg_4614	3''-Deamino-3''-hydroxykanamycin B	34.4263	39.6924	13.1271	48.7608	33.5408	56.5407	2.07e-08	3.13799	1.65115	2.07e-08	4.15366	2.07e-08	37.6813	1.49047	0.0395545	-4.66001	0.00180449	1.31422	down
neg_4630	Norethindrone oxime	29.8686	22.0243	17.1683	93.3421	30.3638	15.3857	4.78034	1.86298	1.36204	3.00535	6.6992	2.07e-08	34.6921	2.95165	0.0850812	-3.55502	0.0456171	1.01933	down
neg_4635	Dalargin	679.221	720.74	596.937	625.084	588.046	718.579	27.8258	229.313	253.808	127.067	164.804	13.6355	654.768	136.076	0.207823	-2.26658	3.88e-06	1.40951	down
neg_4637	PIP(20:3(5Z,8Z,11Z)/18:3(10,12,15)-OH(9))	145.808	148.563	142.728	96.9998	123.202	146.452	1.45974	27.9707	38.8086	6.54745	15.94	2.07e-08	133.959	15.1211	0.112879	-3.14715	8.7e-07	1.39113	down
neg_4640	CDP-DG(i-22:0/18:1(9Z)-O(12,13))	367.627	349.169	311.385	355.88	256.551	321.789	12.6219	132.79	180.94	17.3854	62.3959	1.59913	327.067	67.9554	0.207772	-2.26692	7.57e-05	1.36401	down
neg_4643	O-Desmethyl Pyrilamine	538.189	224.044	370.021	702.013	370.969	99.1614	50.6311	43.1104	29.8521	50.4054	91.4378	9.72706	384.066	45.8606	0.119408	-3.06603	0.0117147	1.16283	down
neg_4644	Bursin	17.1045	46.1206	17.2154	35.6161	14.0131	22.6625	2.07e-08	2.07e-08	2.07e-08	2.07e-08	2.07e-08	2.07e-08	25.4554	2.07e-08	8.14e-10	-30.1939	0.00443948	1.31414	down
neg_4645	Undec-5-enedioylcarnitine	58.7007	65.3664	40.2769	148.378	47.8746	46.5922	15.5762	9.38874	4.48145	0.848802	19.0025	2.07e-08	67.8648	8.21628	0.121068	-3.04611	0.0145946	1.17679	down
neg_4646	N-Eicosapentaenoyl Tyrosine	28.6886	21.7194	25.4646	6.02071	22.6631	29.893	1.73414	2.07e-08	2.86126	2.07e-08	4.87694	2.07e-08	22.4082	1.57872	0.0704528	-3.8272	0.00159179	1.21714	down
neg_4653	N,15-Didehydro-11,15-dideoxo-1-deoxy-1,15-epoxy-11-hydroxy-4-O-methyl-3-(4-((2,4,6-trimethylphenyl)methyl)-1-piperazinyl)rifamycin 8-(2,2-dimethylpropanoate)	215.472	213.147	230.751	151.228	187.861	222.003	3.63936	117.487	137.01	17.8117	49.7871	2.07e-08	203.41	54.2891	0.266894	-1.90566	0.000782681	1.24201	down
neg_4657	Talinumoside I	510.741	837.534	635.094	727.034	613.868	831.382	122.555	313.239	542.623	299.545	291.79	83.1199	692.609	275.479	0.39774	-1.3301	0.000731371	1.25447	down
neg_4662	trans-Cinnamate	2.07e-08	2.07e-08	2.07e-08	2.07e-08	2.07e-08	2.07e-08	101.054	91.0133	107.397	49.06	109.553	14.7437	2.07e-08	78.8034	3802143748	31.8242	0.00403848	1.25499	up
neg_4663	Phenyllactic acid	2.07e-08	2.07e-08	2.07e-08	2.07e-08	2.07e-08	2.07e-08	310.177	272.835	334.556	162.068	356.801	63.3947	2.07e-08	249.972	12060764885	33.4896	0.00303968	1.27659	up
neg_4664	(4Z,7Z,10S,11E)-10-Hydroxy-12-[(1S,2R,3R)-3-hydroxy-5-oxo-2-[(2Z)-pent-2-en-1-yl]cyclopentyl]dodeca-4,7,11-trienoylcarnitine	17.9672	35.552	17.3409	45.3332	24.521	25.6587	2.07e-08	9.53144	16.7706	1.16991	6.78457	2.07e-08	27.7288	5.70943	0.205902	-2.27997	0.00263034	1.23905	down
neg_4668	Pinometostat	29.5131	59.5491	53.1639	3.89932	23.8038	57.8898	2.07e-08	1.11654	3.82066	2.07e-08	2.07e-08	2.07e-08	37.9699	0.822866	0.0216716	-5.52805	0.00974871	1.13079	down
neg_4673	Annomuricatin B	215.835	229.157	135.559	360.809	179.501	179.926	4.08249	42.4916	48.6843	11.8255	7.34033	2.07e-08	216.798	19.0707	0.0879654	-3.50692	0.00113218	1.35489	down
neg_4681	(1R,9S,10R)-17-(Cyclopropylmethyl)-17-azatetracyclo[7.5.3.01,10.02,7]heptadeca-2(7),3,5-triene-4,10-diol	27.4989	35.8007	28.8031	44.4875	30.696	37.6421	12.867	23.3879	26.2373	14.697	21.5337	2.07e-08	34.1547	16.4538	0.481743	-1.05366	0.00466909	1.15719	down
neg_4684	Tezampanel	4162.17	2393.62	3100.42	4468.06	3415.45	1788.75	1254.13	1360.92	430.335	1584.62	1701.79	456.653	3221.41	1131.41	0.351215	-1.50957	0.00250018	1.20774	down
neg_4687	1-Acetyl-3,14,20-trihydroxywitha-5,24-dienolide 3-glucoside	59.4534	127.415	85.3593	59.8602	49.9112	89.482	2.07e-08	1.87905	12.5211	2.07e-08	2.07e-08	2.07e-08	78.5802	2.40002	0.0305423	-5.03305	0.00108042	1.34129	down
neg_4691	Fumonisin B1	338.204	524.15	341.999	340.514	276.823	520.163	54.9816	141.8	197.453	46.9244	197.725	21.9895	390.309	110.145	0.282201	-1.82521	0.000495017	1.26712	down
neg_4698	Pseudoprotodioscin	766.464	1053.29	712.309	834.937	794.953	1039.67	47.6718	496.271	659.292	92.7024	264.504	9.59985	866.938	261.674	0.301837	-1.72816	0.00129649	1.23568	down
neg_4701	(1alpha,3beta,20S,22R,24S,25S)-Pubescenin	147.78	161.705	83.5544	108.768	126.709	158.977	2.07e-08	17.8747	21.1659	2.07e-08	6.67493	2.07e-08	131.249	7.61925	0.058052	-4.10651	8.75e-05	1.38374	down
neg_4707	CDP-DG(20:3(5Z,8Z,11Z)/20:4(8Z,11Z,14Z,17Z)-2OH(5S,6R))	322.226	504.441	430.01	496.225	308.014	471.781	10.825	172.25	234.317	48.6982	84.6375	2.07e-08	422.116	91.788	0.217447	-2.20126	8.67e-05	1.34513	down
neg_4708	N-Acetyl-L-phenylalanine	24.6003	14.2762	24.9273	12.9132	30.397	23.5055	84.4051	124.059	125.189	78.5739	118.244	49.8768	21.7699	96.7247	4.44304	2.15155	0.00150521	1.31441	up
neg_4711	BISSALICYL FUMARATE	314.106	236.835	405.133	234.457	402.605	431.494	489.819	946.453	1306.87	741.489	648.235	514.525	337.438	774.565	2.29543	1.19876	0.0166331	1.09368	up
neg_4719	PS(14:1(9Z)/20:3(5Z,8Z,11Z)-O(14R,15S))	630.715	826.483	690.308	388.261	386.012	874.347	6.91055	98.7303	175.183	34.7627	102.098	1.38568	632.688	69.845	0.110394	-3.17927	0.000759104	1.30311	down
neg_4725	PIP(18:0/TXB2)	278.822	401.368	304.03	393.335	295.062	369.411	11.8461	158.519	206.574	44.8604	46.2757	2.07e-08	340.338	78.0126	0.229221	-2.12519	0.000157599	1.34036	down
neg_4726	CDP-DG(i-21:0/20:5(6E,8Z,11Z,14Z,17Z)-OH(5))	366.062	895.327	418.334	422.01	391.857	812.787	58.8861	229.732	314.764	100.049	130.293	1.69303	551.063	139.236	0.252669	-1.98468	0.00607884	1.15433	down
neg_4743	PA(8:0/20:3(8Z,11Z,14Z)-2OH(5,6))	102.133	98.8363	68.1122	78.0032	64.16	83.5003	2.07e-08	9.03354	12.4409	2.07e-08	12.4369	2.07e-08	82.4574	5.65188	0.068543	-3.86685	1.58e-05	1.41997	down
neg_4747	PG(i-12:0/22:6(5Z,7Z,10Z,13Z,16Z,19Z)-OH(4))	1036.62	731.632	1058.92	753.693	606.309	596.739	84.9725	240.377	311.91	95.1105	323.039	34.3722	797.318	181.63	0.227802	-2.13415	0.000200859	1.29942	down
neg_4750	AMPHOTERICIN B METHYL ESTER	321.065	391.543	313.769	494.038	309.357	423.611	116.354	295.626	325.479	142.406	210.396	19.87	375.564	185.022	0.492651	-1.02136	0.00846276	1.11121	down
neg_4752	CDP-DG(18:1(11Z)/18:2(9Z,12Z))	228.433	428.133	249.477	480.549	259.401	456.452	17.1908	160.637	210.1	36.5671	66.4346	1.32075	350.408	82.0419	0.234133	-2.0946	0.00128867	1.25454	down
neg_4757	PI(5-iso PGF2VI/22:6(4Z,7Z,10Z,13Z,16Z,19Z))	152.67	269.615	166.6	145.165	126.028	259.624	1.35755	37.0511	38.3007	3.07265	13.1767	2.07e-08	186.617	15.4931	0.0830209	-3.59038	0.000708341	1.33355	down
neg_4758	CDP-DG(18:0/20:4(8Z,11Z,14Z,17Z))	223.291	385.919	198.686	280.569	205.827	359.239	2.07e-08	139.799	197.215	19.4035	54.0173	2.07e-08	275.589	68.4058	0.248217	-2.01033	0.00132548	1.2186	down
neg_4762	11-Hydroxyeicosatetraenoate glyceryl ester	15.5134	30.4223	23.2124	23.5081	14.2262	33.314	2.07e-08	2.07e-08	0.956527	2.07e-08	2.07e-08	2.07e-08	23.3661	0.159421	0.00682277	-7.19543	0.000691869	1.37496	down
neg_4771	(6-Phe)BN (6-13) methyl ester	415.988	871.96	406.176	392.474	372.412	833.744	4.00974	145.192	220.443	42.885	87.418	2.29405	548.793	83.707	0.152529	-2.71284	0.0035111	1.21933	down
neg_4772	Asp Phe Val Glu	54.3565	31.687	39.7363	134.997	25.7761	31.2458	2.07e-08	2.07e-08	2.07e-08	2.07e-08	2.07e-08	2.07e-08	52.9665	2.07e-08	3.91e-10	-31.251	0.0258458	1.11381	down
neg_4780	H-Gly-Arg-Gly-Asp-D-Ser-Pro-OH	161.033	300.563	166.162	334.432	226.349	322.139	65.4003	177.876	217.619	86.3661	139.703	34.1235	251.78	120.181	0.477327	-1.06695	0.0119811	1.06596	down
neg_4782	(6S)-Hydroxyhyoscyamine	53.151	35.5588	61.9481	16.0228	18.9607	29.774	2.07e-08	2.07e-08	6.52964	2.07e-08	2.07e-08	2.07e-08	35.9026	1.08827	0.0303118	-5.04397	0.00535965	1.17749	down
neg_4793	CDP-DG(16:0/20:4(8Z,11Z,14Z,17Z))	368.577	635.905	360.435	492.657	415.229	662.851	15.9243	161.441	323.775	37.188	58.2605	2.07e-08	489.276	99.4314	0.203222	-2.29887	0.000375102	1.27251	down
neg_4796	Jubanine C	229.421	502.074	227.053	470.387	297.885	506.938	9.68562	100.482	120.406	52.0265	42.903	5.86452	372.293	55.228	0.148345	-2.75297	0.00148225	1.31295	down
neg_4802	CDP-DG(i-20:0/PGD2)	466.438	702.911	476.399	534.908	422.273	639.13	57.3568	357.143	516.356	126.29	249.528	105.013	540.343	235.281	0.435429	-1.19949	0.00639522	1.1239	down
neg_4805	Nelfinavir	78.4785	96.301	70.9427	76.4486	64.5448	85.7532	5.6823	20.2799	34.5002	13.1293	35.1561	2.07e-08	78.7448	18.1246	0.230169	-2.11923	1.65e-05	1.37692	down
neg_4815	Strophanthin	35.5746	89.2624	61.4625	79.6965	26.212	75.0448	2.07e-08	1.15998	3.66165	2.07e-08	2.07e-08	2.07e-08	61.2088	0.803606	0.0131289	-6.25111	0.00204097	1.35162	down
neg_4819	CDP-DG(16:0/18:1(9Z)-O(12,13))	67.4151	110.669	74.47	145.049	104.828	146.549	2.07e-08	66.274	87.7954	15.96	9.91448	2.07e-08	108.163	29.9906	0.277271	-1.85063	0.0035699	1.1501	down
neg_4822	Lysyltyrosine	154.043	266.097	108.232	254.531	110.8	227.266	2.40733	18.5096	29.8537	10.4566	18.1727	2.07e-08	186.828	13.2333	0.0708315	-3.81947	0.00171785	1.3534	down
neg_4825	LysoPC(20:2(11Z,14Z)/0:0)	91.4339	62.424	59.3028	71.4216	63.7801	75.9123	2.07e-08	2.07e-08	7.69418	2.07e-08	1.93305	2.07e-08	70.7125	1.60454	0.022691	-5.46173	1.4e-05	1.41944	down
neg_4827	Goshonoside F3	61.8048	130.734	66.565	127.24	75.3126	147.9	2.07e-08	22.7969	33.1616	4.4616	3.79739	2.07e-08	101.593	10.7029	0.105351	-3.24672	0.00124119	1.31251	down
neg_4840	midecamycin	222.522	510.6	218.375	288.295	253.148	566.053	2.07e-08	84.5111	122.419	13.3883	11.6001	2.07e-08	343.165	38.653	0.112637	-3.15025	0.00357567	1.22492	down
neg_4844	d(CH2)5[D-Ile2,Ile4]AVP	196.041	406.448	197.603	300.98	236.042	343.297	26.5111	145.981	179.951	51.9579	61.4561	2.70939	280.069	78.0944	0.27884	-1.84249	0.00126168	1.23662	down
neg_4848	Corchorusoside A	71.306	80.5716	60.2889	99.0376	61.5765	92.9282	2.07e-08	5.7929	15.9067	2.67344	17.6283	6.9162	77.6182	8.15293	0.105039	-3.251	3.02e-05	1.42004	down
neg_4853	PIP(22:3(10Z,13Z,16Z)/PGF1alpha)	173.28	319.608	219.846	226.219	206.428	306.305	3.48659	104.565	152.536	11.4172	34.7441	2.07e-08	241.948	51.1247	0.211305	-2.2426	0.000286671	1.27987	down
neg_4854	LysoPC(22:5(7Z,10Z,13Z,16Z,19Z)/0:0)	64.0363	136.989	92.698	83.5369	62.5559	109.775	2.39105	6.75855	9.25723	2.63259	1.90406	1.6251	91.5986	4.09476	0.0447033	-4.48347	0.000608076	1.38044	down
neg_4860	5,6-Dimethyl-2,3-pyrazinedicarbonitrile	12.2885	18.1167	21.5347	3.28826	29.9704	15.7113	31.9366	38.6836	33.9705	45.9341	51.3106	16.9997	16.8183	36.4725	2.16862	1.11678	0.0102324	1.09211	up
neg_4869	PI(5-iso PGF2VI/16:1(9Z))	277.298	661.53	311.776	457.618	345.772	612.776	32.3968	107.871	208.57	23.8359	60.9836	2.07e-08	444.462	72.2761	0.162615	-2.62047	0.00133536	1.27843	down
neg_4873	[D-Lys3]-GHRP-6	115.054	210.842	118.114	251.326	116.576	181.843	23.3171	66.5634	103.663	8.3644	38.333	2.07e-08	165.626	40.0401	0.24175	-2.04841	0.00185488	1.25324	down
neg_4878	microcystin RR	259.702	758.057	305.677	235.369	302.846	624.029	2.07e-08	99.1041	211.608	23.8827	55.7354	2.07e-08	414.28	65.0549	0.157031	-2.67088	0.0097841	1.12381	down
neg_4879	CDP-DG(22:6(4Z,7Z,10Z,13Z,16Z,19Z)/20:2(11Z,14Z))	342.712	787.43	391.63	271.576	497.332	765.486	18.6716	231.389	311.563	82.1279	131.247	19.666	509.361	132.444	0.26002	-1.9433	0.00649501	1.10323	down
neg_4881	Ile Asp Leu Arg	122.508	82.5014	89.8951	83.5744	66.0371	78.7093	2.07e-08	3.53112	11.8361	6.6697	3.96994	2.07e-08	87.2042	4.33448	0.0497049	-4.33047	7.6e-05	1.39999	down
neg_4888	Ebiratide	270.169	400.915	290.676	136.731	274.842	351.3	23.9947	173.834	271.126	97.0015	91.0906	28.5856	287.439	114.272	0.397553	-1.33078	0.00859376	1.02465	down
neg_4890	3-Hydroxy-7-oxociguatoxin	417.461	706.772	430.062	586.602	429.296	661.888	17.748	277.888	353.937	44.1392	118.337	2.07e-08	538.68	135.342	0.251246	-1.99282	0.00054176	1.26891	down
neg_4896	Capsoside A	185.5	340.368	161.612	165.135	182.587	298.589	39.3296	139.311	138.021	69.9346	110.268	4.91853	222.298	83.6305	0.376208	-1.4104	0.00578867	1.11444	down
neg_4898	PE(14:1(9Z)/20:5(7Z,9Z,11E,13E,17Z)-3OH(5,6,15))	106.543	233.655	121.505	27.5634	44.9131	266.448	2.07e-08	16.7088	32.8247	2.07e-08	0.224071	2.07e-08	133.438	8.29293	0.0621483	-4.00814	0.0252206	1.02683	down
neg_4900	Rifampin	190.993	295.78	176.306	376.403	201.366	297.803	2.07e-08	28.1802	50.3304	2.07e-08	6.17552	2.07e-08	256.442	14.1144	0.0550392	-4.1834	0.000446458	1.39159	down
neg_4908	Asterlingulatoside D	688.061	687.036	562.193	212.717	495.753	614.077	19.0234	247.543	359.568	49.4273	161.293	2.07e-08	543.306	139.476	0.256717	-1.96175	0.00165847	1.13958	down
neg_4927	Quinquenoside IV	629.797	1296.57	758.219	154.946	434.541	1287.87	2.79752	103.605	178.401	19.042	34.8817	1.29356	760.323	56.6702	0.0745344	-3.74595	0.0127799	1.10561	down
neg_4935	PIP(22:5(4Z,7Z,10Z,13Z,16Z)/PGJ2)	286.674	331.786	266.461	19.1219	212.008	261.641	5.90211	56.9529	88.5372	22.737	24.305	2.07e-08	229.615	33.0724	0.144034	-2.79552	0.00598335	1.1219	down
neg_4936	Fluorescein	1312.83	1680.24	2165.44	532.773	1478.59	2146.11	3731.15	6173.9	8959.03	3572.1	5600.1	1923.75	1552.66	4993.34	3.21598	1.68526	0.0178818	1.08886	up
neg_4938	1-Stearoyl-2-hydroxy-sn-glycero-3-phosphoethanolamine	11.0204	28.5037	22.7769	2.07e-08	13.532	18.0431	2.07e-08	2.07e-08	2.07e-08	2.07e-08	2.07e-08	2.07e-08	15.646	2.07e-08	1.32e-09	-29.4917	0.0118651	1.1125	down
neg_4945	PE(14:1(9Z)/22:6(4Z,7Z,11E,13Z,15E,19Z)-2OH(10S,17))	50.1135	121.524	91.9267	18.8697	63.9969	145.483	2.07e-08	9.96568	1.59251	1.88755	2.07e-08	2.07e-08	81.9857	2.24096	0.0273335	-5.19319	0.00867902	1.14212	down
neg_4955	54-Deoxy-50-hydroxyciguatoxin	163.656	346.293	184.448	216.838	196.449	324.004	14.2254	127.448	149.943	45.68	75.3872	2.07e-08	238.615	68.7805	0.288249	-1.79461	0.00192322	1.19791	down
neg_4958	Endomorphin-1	192.244	252.423	239.076	108.952	123.021	252.206	19.359	67.9355	85.6771	15.8013	50.7158	18.7904	194.654	43.0465	0.221144	-2.17694	0.00125586	1.23905	down
neg_4968	2-(Arabinosylamino)-3-(glucosylamino)propanenitrile	236.349	185.623	187.01	162.261	191.989	213.005	5.70158	13.0605	22.0906	11.1193	18.0349	2.40343	196.039	12.0684	0.0615609	-4.02184	3.51e-06	1.41789	down
neg_4973	Balagyptin	78.9249	164.112	97.5296	25.254	89.1343	164.173	1.18593	11.4419	25.5992	1.60692	2.40147	2.07e-08	103.188	7.03923	0.0682175	-3.87371	0.00645806	1.16038	down
neg_4977	Glycinoeclepin C	439.5	566.847	527.427	244.241	573.36	629.675	43.7863	100.702	102.743	83.829	75.8016	8.42308	496.842	69.2142	0.139308	-2.84365	0.000429904	1.29988	down
neg_4979	Taxine B	32.5667	44.1679	20.4558	2.07e-08	22.706	28.417	2.07e-08	2.07e-08	1.92136	2.07e-08	2.07e-08	2.07e-08	24.7189	0.320227	0.0129547	-6.27037	0.00973056	1.12744	down
neg_4994	CDP-DG(18:1(9Z)/18:1(12Z)-2OH(9,10))	61.3366	119.395	80.9535	42.616	52.421	125.003	2.07e-08	39.6337	51.0683	1.44467	9.67067	2.07e-08	80.2875	16.9695	0.21136	-2.24223	0.00510646	1.11337	down
neg_5001	PC(2:0/PGE2)	59.2073	64.398	59.6636	2.43626	37.4326	71.2548	2.07e-08	2.07e-08	3.94506	2.07e-08	2.07e-08	2.07e-08	49.0654	0.65751	0.0134007	-6.22155	0.00552128	1.16491	down
neg_5027	PE(DiMe(13,5)/20:5(7Z,9Z,11E,13E,17Z)-3OH(5,6,15))	197.823	258.214	206.598	5.88083	276.928	264.802	44.2692	44.4327	51.1752	77.4743	39.3959	2.07e-08	201.708	42.7912	0.212145	-2.23688	0.0109668	1.04465	down
neg_5029	CDP-DG(i-19:0/22:6(4Z,7Z,10Z,13E,15E,19Z)-OH(17))	118.504	151.804	162.197	42.4776	113.512	120.567	2.07e-08	21.8843	32.0959	1.34517	10.127	2.07e-08	118.177	10.9087	0.0923085	-3.43739	0.000996001	1.25661	down
neg_5037	Cyclosomatostatin	61.7997	122.005	44.1274	4.36108	69.5991	130.601	2.07e-08	9.55543	20.5751	2.07e-08	2.07e-08	2.07e-08	72.0822	5.02175	0.0696669	-3.84338	0.0177395	1.03975	down
neg_5038	Dimethyl C7	55.7357	112.247	59.0102	5.90824	63.8483	108.218	2.07e-08	25.0157	31.9338	9.0762	15.9957	4.05489	67.4946	14.346	0.212551	-2.23412	0.0194211	1.00334	down
neg_5041	PI(20:0/PGJ2)	382.344	460.876	391.769	29.94	529.219	470.085	94.6254	100.757	100.412	159.216	115.752	8.10302	377.372	96.4777	0.255657	-1.96772	0.0107077	1.03708	down
neg_5047	CDP-DG(18:0/18:1(12Z)-2OH(9,10))	103.374	171.547	82.8377	53.6612	109.211	141.921	4.96247	38.2534	60.3414	19.0038	18.8998	2.07e-08	110.425	23.5768	0.213509	-2.22763	0.00229901	1.1835	down
neg_5061	Schidigerasaponin C1	191.056	274.367	104.712	65.1563	155.002	187.604	2.07e-08	22.0185	84.0383	6.22433	3.78007	2.07e-08	162.983	19.3435	0.118684	-3.0748	0.0033037	1.17696	down
neg_5067	PIP(PGF1alpha/20:2(11Z,14Z))	87.0629	194.584	84.129	41.9631	78.1895	137.94	2.07e-08	31.6605	39.3428	2.07e-08	2.91102	2.07e-08	103.978	12.3191	0.118477	-3.07732	0.00729819	1.15054	down
neg_5072	Ceanothine E	14.4021	39.4735	23.8413	0.689663	14.024	35.9231	2.07e-08	7.75706	0.917885	2.24793	2.07e-08	2.07e-08	21.3923	1.82048	0.0850999	-3.5547	0.0213714	1.03127	down
neg_5074	selamectin	109.594	327.42	112.17	44.2757	110.414	309.502	2.07e-08	33.5575	52.7796	9.77878	2.46473	2.07e-08	168.896	16.4301	0.0972795	-3.36172	0.0248716	1.02845	down
neg_5086	2-Oxa-4,7,12-triazatridecan-13-oic acid, 9-hydroxy-5-(1-methylethyl)-3,6-dioxo-8,11-bis(phenylmethyl)-1-(2-pyridinyl)-, 3-pyridinylmethyl ester, (5S,8S,9S,11S)-	114.23	143.424	79.9078	7.31581	40.6751	105.124	2.07e-08	10.0629	36.1622	11.1884	16.457	2.07e-08	81.7794	12.3118	0.150548	-2.7317	0.0182994	1.04038	down
neg_5088	Cyclosquamosin B	180.806	426.337	209.661	186.069	195.97	458.291	20.6275	68.5019	146.674	26.1901	36.7956	7.76234	276.189	51.0919	0.184989	-2.43449	0.0062848	1.15443	down
neg_5099	Periplocin	35.8555	40.9126	23.6002	2.07e-08	42.589	46.6488	2.07e-08	2.07e-08	2.07e-08	2.07e-08	2.07e-08	2.07e-08	31.601	2.07e-08	6.56e-10	-30.5059	0.00671825	1.12805	down
neg_5100	PS(16:1(9Z)/PGJ2)	151.211	405.417	141.283	94.4841	133.26	382.25	2.07e-08	58.8969	112.621	14.3838	31.7895	2.07e-08	217.984	36.2819	0.166443	-2.5869	0.0216962	1.03365	down
neg_5112	CDP-DG(22:3(10Z,13Z,16Z)/20:4(5Z,8Z,11Z,14Z)-OH(20))	56.5404	130.702	58.0627	77.1943	75.6081	154.177	2.07e-08	39.944	49.5591	14.0245	7.04426	2.07e-08	92.0473	18.4286	0.200208	-2.32043	0.00488291	1.15521	down
neg_5115	2,3-Dihydroxy-p-cumate	21.2235	21.1544	20.05	4.07204	33.2402	33.5287	35.2425	51.6164	68.3486	36.5552	56.1002	20.0412	22.2115	44.6507	2.01025	1.00738	0.026338	1.01974	up
neg_5123	CDP-DG(i-19:0/PGF1alpha)	228.753	595.698	198.303	185.965	304.686	599.166	1.67617	115.002	123.231	64.0429	30.0654	2.07e-08	352.095	55.6695	0.158109	-2.661	0.012187	1.10579	down
neg_5125	Theasaponin G1	96.4493	274.952	123.742	53.4385	100.35	240.283	7.18245	34.2549	76.9883	2.50906	21.6891	2.07e-08	148.202	23.7706	0.160393	-2.64032	0.016658	1.05698	down
neg_5132	L-Urobilinogen	19.1041	41.0966	18.6634	2.07e-08	17.9838	46.864	2.07e-08	2.0411	5.11905	2.07e-08	3.39624	2.07e-08	23.952	1.7594	0.0734552	-3.76699	0.0247371	1.00432	down
neg_5137	Rubiscolin-6	115.306	255.349	75.7254	97.1801	98.564	268.756	28.9827	74.9845	82.1151	40.6671	30.2093	2.44616	151.814	43.2341	0.284784	-1.81206	0.0261259	1.01045	down
neg_5139	CDP-DG(18:1(11Z)/18:1(12Z)-2OH(9,10))	251.158	242.06	148.407	191.253	187.177	201.787	4.7584	25.5555	28.1451	45.8052	32.548	2.07e-08	203.64	22.802	0.111972	-3.15879	1.45e-05	1.4135	down
neg_5143	4-Hydroxycinnamoylagmatine	283.939	117.22	302.167	215.294	351.962	135.731	510.374	339.059	277.592	455.942	392.187	519.903	234.386	415.843	1.77418	0.827154	0.00825133	1.09723	up
neg_5172	Norelgestromin	334.581	216.591	243.952	177.122	313.43	300.502	2.07e-08	16.7174	30.2198	2.95174	6.30771	2.07e-08	264.363	9.36611	0.035429	-4.81893	0.000114851	1.34637	down
neg_5216	Nodularin-R	97.1945	119.127	66.078	7.83348	50.4362	110.807	0.00768345	4.70488	27.8545	35.6087	3.97254	3.45245	75.2461	12.6001	0.167452	-2.57818	0.0132149	1.05682	down
neg_5219	PI(20:4(8Z,11Z,14Z,17Z)/TXB2)	73.668	103.268	81.898	27.1127	75.3569	64.3433	2.07e-08	11.4577	21.6568	27.6442	20.2522	2.07e-08	70.9411	13.5018	0.190324	-2.39347	0.00139594	1.22032	down
neg_5231	PS(22:6(4Z,7Z,10Z,13Z,16Z,19Z)/PGE2)	68.4482	314.811	89.1393	130.069	126.505	261.248	2.07e-08	36.4776	78.5451	8.91278	9.60964	2.07e-08	165.037	22.2575	0.134864	-2.89042	0.0154668	1.10165	down
neg_5234	4-Ethoxymethylene-2-phenyl-2-oxazolin-5-one	423.048	134.587	486.288	595.262	541.984	177.198	586.104	586.317	704.87	783.045	575.758	884.43	393.061	686.754	1.74719	0.805039	0.0130682	1.02576	up
neg_5236	(1S,2R)-1-C-(indol-3-yl)glycerol 3-phosphate	17.7406	4.86114	21.4209	7.32009	14.5852	5.27048	30.9318	22.1539	17.8336	22.6853	20.274	27.6999	11.8664	23.5964	1.98851	0.991685	0.0084494	1.12097	up
neg_5240	Famitinib	199.068	268.076	165.49	196.097	167.258	294.377	3.37662	11.9309	23.2534	2.07e-08	14.8337	2.07e-08	215.061	8.8991	0.0413795	-4.59494	0.000180555	1.39674	down
neg_5242	CDP-DG(i-20:0/18:1(9Z)-O(12,13))	110.809	293.02	77.4428	87.8171	103.516	279	2.07e-08	6.66905	32.9361	2.07e-08	3.7339	2.07e-08	158.601	7.22317	0.0455431	-4.45662	0.013243	1.1314	down
neg_5244	CDP-DG(20:3(8Z,11Z,14Z)/20:4(8Z,11Z,14Z,17Z)-2OH(5S,6R))	83.9967	134.292	61.6424	31.2543	46.1874	87.2022	2.07e-08	3.93185	19.3605	7.13091	2.07e-08	2.07e-08	74.0958	5.07054	0.0684323	-3.86918	0.00506428	1.214	down
neg_5245	Indole	90.7686	31.5584	97.9897	87.0726	101.843	37.9489	110.006	109.943	124.397	141.911	110.233	160.58	74.5302	126.178	1.69298	0.759567	0.00881839	1.08943	up
neg_5247	Saikosaponin K	331.371	373.517	225.548	135.442	250.717	324.825	2.07e-08	64.2686	77.7281	12.8769	57.1025	2.07e-08	273.57	35.3294	0.129142	-2.95297	0.000559057	1.28337	down
neg_5255	Mevalonolactone	21.5393	7.83901	18.4684	19.4895	19.6606	10.1281	26.1664	21.8225	18.8618	31.81	30.2308	33.8076	16.1875	27.1165	1.67515	0.744294	0.00855797	1.06159	up
neg_5259	PI(22:6(4Z,7Z,10Z,13Z,16Z,19Z)/PGE2)	78.3272	230.244	80.0187	68.2155	72.7617	225.436	1.93603	8.97241	21.3302	2.86506	10.4933	2.07e-08	125.834	7.59949	0.060393	-4.04947	0.0143762	1.12551	down
neg_5275	3alpha,7alpha,12beta-Trihydroxy-5beta-cholanoic acid	18.1222	22.502	13.9396	2.07e-08	16.3174	32.5442	2.07e-08	2.07e-08	1.39925	2.07e-08	2.07e-08	2.07e-08	17.2376	0.233208	0.0135291	-6.20779	0.0113994	1.08396	down
neg_5276	Avermectin B1b aglycone	67.0157	34.5595	40.7741	61.593	39.4782	48.8757	2.07e-08	2.07e-08	5.17294	2.07e-08	2.07e-08	2.07e-08	48.716	0.862157	0.0176976	-5.8203	0.00023151	1.3846	down
neg_5283	3-(4-Carboxybenzylidene)-6-hydroxycamphor	279.472	274.321	242.307	218.468	443.168	467.584	32.9617	124.456	95.5152	116.568	54.4225	44.9398	320.887	78.1439	0.243525	-2.03786	0.00167412	1.19825	down
neg_5323	Melilotussaponin O2	78.8488	187.464	97.2685	50.3829	57.7118	182.636	2.07e-08	1.71686	14.9636	1.5472	4.26427	2.07e-08	109.052	3.74865	0.0343749	-4.8625	0.00817231	1.18129	down
neg_5329	Thapsigargin	46.5704	103.93	58.268	74.5015	86.3145	161.178	156.725	298.95	309.819	205.52	231.307	61.5387	88.4605	210.643	2.38121	1.2517	0.0220055	1.00418	up
neg_5371	CDP-DG(i-20:0/20:5(6E,8Z,11Z,14Z,17Z)-OH(5))	185.432	258.284	108.611	120.178	81.8271	199.418	58.4025	41.6751	51.3947	59.9584	41.9303	3.68361	158.958	42.8408	0.269509	-1.89159	0.00662367	1.19447	down
neg_5380	CDP-DG(22:3(10Z,13Z,16Z)/22:6(5Z,8E,10Z,13Z,15E,19Z)-2OH(7S, 17S))	77.7653	114.486	89.9576	31.6711	67.0778	90.9957	5.83347	23.6437	47.2866	19.818	17.6881	2.07e-08	78.659	19.045	0.242121	-2.0462	0.00193881	1.1774	down
neg_5427	PIP(22:2(13Z,16Z)/20:3(6,8,11)-OH(5))	75.5409	172.599	134.084	122.038	179.396	175.002	1.56644	29.0628	33.9208	18.633	4.4465	2.07e-08	143.11	14.6049	0.102054	-3.2926	0.000278608	1.33273	down
neg_5438	PG(18:2(9Z,11Z)/LTE4)	114.013	131.614	91.1433	73.0982	48.049	119.637	14.7113	16.3377	51.4384	23.0292	22.1819	13.7711	96.2592	23.5783	0.244946	-2.02947	0.00138219	1.26554	down
neg_5519	O-Carbamoyl-deacetylcephalosporin C	104.404	37.3655	107.449	70.0725	82.5611	44.2509	146.74	174.305	170.994	205.633	145.974	253.486	74.3504	182.855	2.45937	1.29829	0.000500655	1.26382	up
neg_5520	malvidin-3-O-arabinoside	73.3638	32.9577	97.966	15.1733	81.7451	33.0338	2954	2724.64	2332.47	2156.18	2569.57	2004.81	55.7066	2456.95	44.1051	5.46287	1.36e-05	1.44267	up
neg_5522	ax-4''-Hydroxy-3-'-methoxymaysin	2.07e-08	3.1562	0.728255	2.07e-08	4.08972	4.79146	272.393	401.121	332.619	297.607	361.624	170.764	2.12761	306.021	143.834	7.16826	0.000245942	1.38662	up
neg_5581	CDP-DG(a-21:0/20:4(5Z,8Z,11Z,14Z)-OH(20))	28.7452	78.3141	21.9581	7.19374	10.457	62.5294	2.07e-08	2.07e-08	2.07e-08	2.07e-08	2.07e-08	2.07e-08	34.8662	2.07e-08	5.94e-10	-30.6477	0.0322483	1.02128	down
neg_5587	Dioncophylline A	81.8711	50.6129	75.9686	42.4083	38.9031	57.4217	2.07e-08	2.07e-08	2.07e-08	2.07e-08	2.07e-08	2.07e-08	57.8643	2.07e-08	3.58e-10	-31.3786	0.000482496	1.34323	down
neg_5602	CDP-DG(20:1(11Z)/18:1(12Z)-2OH(9,10))	41.8847	70.9988	51.1592	20.9667	49.3164	65.5387	2.07e-08	5.44274	5.4935	2.07e-08	2.07e-08	2.07e-08	49.9774	1.82271	0.0364706	-4.77712	0.00104707	1.29526	down
neg_5617	2-Oxothiazolidine-4-carboxylic acid	13.0393	6.92216	13.7147	10.4844	9.25314	6.40109	20.1448	16.0999	15.4613	9.93528	19.5479	19.6092	9.96913	16.7997	1.68518	0.752899	0.00755325	1.1014	up
neg_5618	4-Coumaroylshikimate	6.09346	3.61004	3.56313	1.80502	3.70647	5.27504	15.6461	29.7577	35.1942	9.5169	30.878	7.08759	4.00886	21.3467	5.32488	2.41275	0.0166237	1.11265	up
neg_5625	Glycyl-Asparagine	900.747	218.05	936.78	535.67	687.524	205.171	908.612	900.575	861.795	1162.2	938.044	1327.8	580.657	1016.5	1.75061	0.807858	0.0205472	1.01791	up
neg_5626	Stizolobinate	214.375	53.0938	206.043	116.168	168.11	48.2452	217.392	207.985	200.444	255.369	204.172	307.272	134.339	232.106	1.72776	0.788904	0.0223288	1.01741	up
neg_5627	2-Hydroxy-6-oxo-(2'-aminophenyl)-hexa-2,4-dienoate	1008.79	241.452	1037.04	610.879	773.738	236.065	1026.98	987.808	937.696	1335.81	1073.34	1521.9	651.327	1147.26	1.76141	0.816731	0.0195789	1.01324	up
neg_5631	PA(22:6(4Z,7Z,10Z,13Z,16Z,19Z)/6 keto-PGF1alpha)	71.7977	74.0434	61.4081	71.4069	74.6503	61.44	2.16211	4.22708	2.35483	2.07e-08	2.07e-08	0.0787056	69.1244	1.47045	0.0212726	-5.55486	3e-07	1.45501	down
neg_5644	4-Amino-1-[(2R,3S,4S,5R)-3,4-dihydroxy-5-(hydroxymethyl)oxolan-2-yl]oxypyrimidin-2-one	229.013	168.509	560.593	232.942	407.923	260.445	654.015	888.156	920.002	764.612	997.7	969.395	309.904	865.647	2.79327	1.48196	4.38e-05	1.36165	up
neg_5736	Futalosine	34.4544	37.1326	35.6763	32.9842	37.637	55.6378	140.382	157.732	221.731	159.768	203.04	192.024	38.9204	179.113	4.60203	2.20227	5.67e-05	1.40975	up
neg_5755	Cytidine, 2'-deoxy-2',2'-difluoro-N-(1-oxo-2-propylpentyl)-	37.4903	25.1286	48.0498	16.2215	47.7413	25.1103	60.673	40.0557	46.9443	47.5015	70.3871	84.529	33.2903	58.3484	1.75272	0.809592	0.0176034	1.0524	up
neg_5756	Canescein	8.91262	37.8559	30.3495	98.8615	33.139	47.4594	2.07e-08	13.5416	8.87443	5.61876	2.43104	2.07e-08	42.763	5.07764	0.118739	-3.07413	0.0278452	1.09221	down
neg_5830	1-tetradecanoyl-sn-glycero-3-phosphate	267.726	147.118	184.237	182.226	180.746	160.49	282.385	329.814	270.785	358.754	303.554	240.494	187.09	297.631	1.59084	0.669788	0.00110025	1.20639	up
neg_5904	LysoPA(18:0/0:0)	12170.2	3369.8	12470.2	10885.6	7000.16	5570.63	18334.5	15000	18736.1	8334.85	24032.5	31875.1	8577.75	19385.5	2.25998	1.17631	0.0198199	1.02451	up
neg_5939	DG(13:0/PGE1/0:0)	1032.54	962.823	801.801	969.916	1135	1386.55	373.943	436.321	480.847	518.126	409.695	174.26	1048.11	398.865	0.380558	-1.39381	0.000111782	1.30618	down
neg_5997	DG(14:0/6 keto-PGF1alpha/0:0)	63.231	119.238	62.6472	34.1035	61.4397	121.162	2.07e-08	2.07e-08	5.51123	8.04866	3.50851	2.07e-08	76.9702	2.84473	0.0369589	-4.75793	0.00349221	1.24128	down
neg_6041	Artemether	24.1517	42.755	72.8995	57.1706	30.9371	40.8504	136.369	112.526	127.316	99.0193	181.131	72.9252	44.7941	121.548	2.71348	1.44014	0.00228231	1.20452	up
neg_6043	Tetrahydrodeoxycortisol	156.14	87.7366	169.323	174.504	174.367	140.59	271.447	197.977	226.206	208.804	219.761	247.728	150.443	228.654	1.51987	0.603944	0.00133633	1.23149	up
neg_6063	Glycolipids	40.2679	37.6478	50.4205	53.2612	48.7918	41.3592	114.209	109.115	91.9549	73.8851	159.765	85.0307	45.2914	105.66	2.33289	1.22212	0.00409201	1.23297	up
neg_6092	N-Stearoyl Serine	89.0089	55.5335	75.5837	85.0955	70.6254	96.0842	2546.69	2759.94	1904.93	2882.67	2617.13	2067.17	78.6552	2463.09	31.315	4.96878	2.38e-05	1.42503	up
neg_6093	Sphingosine 1-phosphate	83.2529	52.5295	86.5578	80.7088	80.007	51.1075	208.976	289.124	148.507	225.556	295.833	195.054	72.3606	227.175	3.13949	1.65053	0.000766801	1.31393	up
neg_6121	Androsterone glucuronide	2.07e-08	2.07e-08	2.07e-08	2.07e-08	2.07e-08	2.07e-08	85.8592	247.334	218.463	223.806	314.244	70.7629	2.07e-08	193.412	9331812914	33.1195	0.00425873	1.23158	up
neg_6122	Capsianoside I	0.00305421	2.07e-08	2.07e-08	2.07e-08	2.07e-08	2.07e-08	413.854	825.991	426.402	592.011	627.837	614.712	0.000509053	583.468	1.14618e+06	20.1284	0.000228353	1.37942	up
neg_6159	N-palmitoyl-phosphoethanolamine	488.489	374.658	504.591	577.57	562.891	323.172	1658.82	2590.36	1115.78	1748.67	2463.43	1582.45	471.895	1859.92	3.94138	1.9787	0.0015377	1.28926	up
neg_6174	11-Dehydrocorticosterone	9.52539	10.9042	5.18282	13.791	15.0239	8.93206	58.9038	73.6616	33.147	35.1458	68.9573	40.0382	10.5599	51.6423	4.89041	2.28996	0.00206059	1.27558	up
neg_6178	(1R)-5-[2-[(1S,7As)-1-[(1S)-1-(3-hydroxy-3-methylbutoxy)ethyl]-7a-methyl-2,3,3a,5,6,7-hexahydro-1H-inden-4-ylidene]ethylidene]-4-methylidenecyclohexane-1,3-diol	410.603	304.08	391.324	574.808	508.614	342.598	1431.07	1754.62	1088.53	1135.69	1904.55	982.126	422.005	1382.77	3.27666	1.71223	0.00116269	1.29821	up
neg_6184	B-Octylglucoside	2.07e-08	2.07e-08	2.07e-08	2.07e-08	2.07e-08	2.07e-08	57.2652	52.9419	55.8777	66.8024	118.661	110.938	2.07e-08	77.081	3719041690	31.7923	0.00141963	1.30986	up
neg_6186	PS(22:1(13Z)/TXB2)	17.6463	32.801	91.8326	22.2111	31.3598	21.645	100.589	97.4554	94.3252	80.1439	254.818	107.803	36.2493	122.522	3.37999	1.75702	0.0216673	1.02258	up
neg_6220	LysoPE(0:0/18:2(9Z,12Z))	1416.71	680.906	757.522	1468.23	1644.44	810.382	1828.58	2520.03	1850.54	2244.63	2122.77	1186.44	1129.7	1958.83	1.73394	0.794056	0.00878259	1.05966	up
neg_6251	N-Arachidonoyl GABA	116.232	50.0954	118.162	115.8	74.5167	64.2442	220.2	246.615	132.271	171.465	188.987	165.772	89.8416	187.552	2.08758	1.06183	0.00104636	1.21156	up
neg_6263	12-Hydroxy-12-octadecanoylcarnitine	21.8556	19.5401	4.40308	6.99225	18.5384	37.1682	2692.18	2602.76	2869.81	3977.99	4374.1	654.028	18.0829	2861.81	158.26	7.30616	0.00308464	1.25605	up
neg_6274	3-dehydrocholate	3059.77	1293.68	1788.87	2503.65	2480.27	1346.68	5175.77	9061.28	4482.32	8226.71	7580.81	4052.23	2078.82	6429.85	3.09303	1.62902	0.00296235	1.21159	up
neg_6276	Hexosylsphingosine	526.781	431.528	559.975	586.095	558.097	578.555	864.407	1026	1083.24	801.557	1057.74	737.551	540.172	928.416	1.71874	0.781353	0.000682294	1.31759	up
neg_6277	LysoPS(16:0/0:0)	83.4332	38.9447	31.4091	71.3455	76.164	41.1197	162.406	264.023	137.482	266.276	225.556	131.914	57.0694	197.943	3.46846	1.79429	0.00165469	1.24288	up
neg_6289	N-Linoleoyl Proline	429.257	468.051	513.051	477.158	652.106	641.267	1049.58	1518.16	1681.3	1057.95	1393.3	584.771	530.148	1214.18	2.29026	1.19551	0.00747065	1.18434	up
neg_6300	LysoPC(16:1(9Z)/0:0)	13393.3	6354.94	8760.3	14380.2	13421.9	8133.36	24511.6	34292	25049	26059.7	30322.7	14999.4	10740.7	25872.4	2.40882	1.26833	0.00118305	1.24562	up
neg_6311	Hexadecanedioic acid	17.6406	21.7905	22.5343	26.4608	30.283	25.8688	79.2323	70.8016	56.036	47.5785	72.2914	52.0136	24.0963	62.9922	2.61418	1.38636	0.000362756	1.35072	up
neg_6315	5-(5-Heptyl-3-methylfuran-2-yl)pentanoylcarnitine	30.5345	25.2173	24.5952	41.7935	40.8181	28.8194	72.7415	68.7251	58.7784	52.808	101.392	50.8704	31.963	67.5525	2.11346	1.07961	0.0039776	1.19338	up
neg_6345	(R)-3-Hydroxy-Octadecanoic acid	28.9326	58.2043	13.3913	33.968	42.6898	33.5958	6.99186	19.5159	13.2389	12.0946	22.0645	2.07e-08	35.1303	12.3176	0.350627	-1.51199	0.0113682	1.08778	down
neg_6407	LysoPE(0:0/18:0)	8341.63	5853.48	11068.6	8307.5	8485.14	6224.72	13722.1	16725.6	14593.8	14089.4	19918.5	14102.7	8046.84	15525.3	1.92937	0.94813	0.000166305	1.31368	up
neg_6409	Retinoyl-AZT	56.0726	42.9427	114.317	112.837	116.311	46.1262	133.225	159.88	131.366	126.441	210.222	147.966	81.4345	151.517	1.8606	0.895766	0.00527231	1.11219	up
neg_6449	2-Arachidonoylglycerol	12.0711	13.4305	21.2374	19.7751	21.9726	20.1801	60.4615	92.3833	80.0562	55.1194	110.077	53.9347	18.1111	75.3388	4.1598	2.05651	0.00142234	1.31035	up
neg_6491	L-Phenylalaninamide,L-prolyl-L-histidyl-L-prolyl-L-phenylalanyl-L-histidyl-(3S,4S)-4-amino-3-hydroxy-6-methylheptanoyl-L-isoleucyl-(9CI)	224.725	246.405	288.304	208.386	306.496	224.537	494.266	784.167	609.698	688.817	602.649	394.511	249.809	595.685	2.38456	1.25372	0.00118064	1.296	up
neg_6498	Docosanamide	137.017	291.708	17.1718	22.1158	38.1484	213.536	1960.61	1986.15	2189.68	2374.11	3487.06	840.485	119.95	2139.68	17.8382	4.1569	0.00196002	1.28333	up
neg_6500	Isamoxole	84.4775	69.6202	98.0759	64.9154	82.5659	88.223	106.36	140.02	162.47	91.676	165.396	78.5898	81.313	124.085	1.52602	0.609775	0.0358747	1.00081	up
neg_6501	Vertilmicin	16292.5	10882.4	18021.6	15455.4	17656.6	11085.3	22545.5	27643.6	24196.7	29292.3	27616.6	24143.6	14899	25906.4	1.7388	0.798095	7.65e-05	1.33115	up
neg_6515	N-Stearoyl Isoleucine	60.2972	22.2921	35.7934	0.761653	0.581385	2.0878	15990	44600.5	30768.6	52467.4	26873	6799.85	20.3023	29583.2	1457.14	10.5089	0.00820812	1.15412	up
neg_6517	PG(i-24:0/20:4(5Z,8Z,11Z,14Z)-OH(20))	22.4832	19.8652	34.8973	61.944	60.4269	32.1756	474.078	1767.72	1127.6	2763.24	1399.65	382.226	38.632	1319.09	34.1449	5.0936	0.0165263	1.06612	up
neg_6519	PI(20:1(11Z)/6 keto-PGF1alpha)	341.566	248.653	193.05	473.735	381.145	210.678	641.531	820.028	680.051	862.24	990.497	378.35	308.138	728.783	2.36512	1.24191	0.00307965	1.1612	up
neg_6530	CDP-DG(a-25:0/22:6(4Z,7Z,10Z,13E,15E,19Z)-OH(17))	148.962	289.059	783.63	719.987	751.874	906.514	2275.73	1271.94	1764.26	297.432	2127.39	1789.32	600.004	1587.68	2.64611	1.40387	0.0184656	1.06321	up
neg_6546	(3a,5b)-24-oxo-24-[(2-sulfoethyl)amino]cholan-3-yl-b-D-Glucopyranosiduronic acid	110.954	80.6316	107.439	127.998	141.667	122.127	186.82	266.887	289.462	229.913	242.765	129.161	115.136	224.168	1.94698	0.961239	0.00447361	1.20026	up
neg_6550	Antcin B	47.4505	46.3829	31.3136	110.113	58.421	41.9539	151.292	226.913	265.641	201.791	209.858	57.3199	55.9391	185.469	3.31556	1.72925	0.00572113	1.13497	up
neg_6579	Telinavir	134.955	89.6683	152.707	226.883	220.317	136.052	341.315	276.916	297.673	214.106	326.758	356.808	160.097	302.263	1.888	0.916855	0.000887757	1.23108	up
neg_6613	(3beta,5alpha,6beta,22E,24R)-23-Methylergosta-7,22-diene-3,5,6-triol	381.729	199.373	269.504	202.375	203.329	254.526	556.705	718.92	689.977	960.884	814.956	624.194	251.806	727.606	2.88955	1.53084	0.000138546	1.33937	up
neg_6622	Tricosanoylglycine	2.07e-08	2.07e-08	2.07e-08	2.07e-08	2.07e-08	2.07e-08	1346.5	4551.62	3463.38	5859.49	2648.59	632.179	2.07e-08	3083.63	148780000000	37.1144	0.0119717	1.11067	up
neg_6636	2-Hydroxymyristoylcarnitine	2755.98	1789.19	1717.76	1995.59	2375.98	2541.05	2880.06	5017.58	3529.39	4028.81	3616.4	2334.6	2195.93	3567.8	1.62474	0.700208	0.0132774	1.0727	up
neg_6659	Homocastasterone	210.477	153.943	119.533	158.59	182.603	208.107	265.881	429.354	405.472	271.23	311.14	157.551	172.209	306.771	1.78139	0.833004	0.0199072	1.04964	up
neg_6660	Colforsin daropate	2646.11	3095.95	3443.78	1995.26	2051.19	2153.86	3297.52	4201.99	4326.63	4641.42	4650.26	3778.65	2564.36	4149.41	1.61811	0.694309	0.000709736	1.21309	up
neg_6673	CL(10:0/10:0/10:0/13:0)	316.209	310.804	389.419	316.244	325.588	374.948	901.929	1301.7	912.609	777.724	1144.05	414.953	338.869	908.828	2.68195	1.42328	0.00591172	1.21114	up
neg_6684	N-Hexadecanoyl-serine	1.91492	6.13934	2.07e-08	2.07e-08	4.20946	4.30491	273.66	317.375	179.141	371.899	250.366	215.5	2.76144	267.99	97.0473	6.60062	0.000235214	1.37242	up
neg_6697	6'''-Deamino-6'''-oxoneomycin C	1678.95	1155.76	910.419	1371.71	1431.89	1259.35	2443.26	3299.49	2509.92	2315.64	2810.93	1757.96	1301.35	2522.87	1.93866	0.955058	0.00105573	1.26028	up
neg_6700	PC(2:0/22:6(5Z,8E,10Z,13Z,15E,19Z)-2OH(7S, 17S))	158.156	91.8419	64.4694	120.743	137.205	105.101	200.781	286.909	164.919	206.308	165.172	135.481	112.919	193.262	1.7115	0.775261	0.0126526	1.0407	up
neg_6706	Janthitrem B	328.573	269.031	343.069	261.017	328.452	317.515	604.537	1127.2	834.144	681.224	916.197	514.505	307.943	779.634	2.53175	1.34013	0.00337814	1.25818	up
neg_6710	PA(8:0/PGF1alpha)	6.89145	8.14344	2.07e-08	8.456	18.4003	3.3187	133.898	171.743	155.154	149.405	142.143	147.426	7.53498	149.962	19.9021	4.31485	3.3e-08	1.45021	up
neg_6711	PC(22:0/LTE4)	250.967	213.706	86.7505	227.472	261.368	259.95	408.412	798.913	682.553	481.933	556.701	168.579	216.702	516.182	2.38199	1.25217	0.0193499	1.04675	up
neg_6743	PGP(a-25:0/20:3(6,8,11)-OH(5))	72.424	81.3821	4.35598	72.3498	79.0761	101.238	107.767	186.269	189.421	236.356	291.488	148.413	68.471	193.286	2.82289	1.49717	0.00346198	1.15899	up
neg_6747	Verdamicin	3833.2	3242.43	2770.66	3965.01	3933.86	3879.23	5650.08	7520.74	5916.61	5156.65	7860.32	3913.95	3604.07	6003.06	1.66564	0.736073	0.009095	1.13365	up
neg_6767	2-(20-Hydroxyicosa-5,14-dienoylamino)acetic acid	2.07e-08	2.07e-08	2.07e-08	2.07e-08	2.07e-08	2.07e-08	172.868	159.343	141.797	139.006	140.088	103.585	2.07e-08	142.781	6888972583	32.6816	2.43e-05	1.43327	up
neg_6777	[1-(3,3-Dimethyloxiran-2-yl)-3-[(8S,10S,11S,14R)-11-hydroxy-4,4,8,10,14-pentamethyl-3-oxo-1,2,5,6,7,9,11,12,15,16-decahydrocyclopenta[a]phenanthren-17-yl]butyl] acetate	171.37	162.85	206.698	186.219	188.262	217.276	232.253	247.269	276.469	203.117	336.379	214.53	188.779	251.67	1.33314	0.414831	0.0238108	1.03166	up
neg_6779	PC(DiMe(11,3)/LTE4)	364.511	460.523	435.309	576.697	584.71	405.482	645.353	736.371	589.814	632.824	795.645	790.505	471.205	698.419	1.4822	0.567737	0.00130532	1.17466	up
neg_6781	1-Adamantanecarbonyl-RF-NH2	385.896	511.564	390.176	242.11	297.573	511.021	500.319	920.695	825.725	752.77	768.88	465.369	389.723	705.626	1.81058	0.856454	0.00639573	1.10355	up
neg_6787	PI(PGJ2/22:5(4Z,7Z,10Z,13Z,16Z))	106.264	109.328	65.0132	116.094	175.816	114.327	296.005	380.249	219.538	343.814	323.374	330.743	114.474	315.621	2.75714	1.46317	4.42e-05	1.35096	up
neg_6790	PIP(20:0/PGE2)	12.3199	26.3395	12.1519	12.0075	15.5726	18.4281	66.4118	82.765	47.0261	47.1135	55.4561	27.2469	16.1366	54.3366	3.36729	1.75159	0.0033986	1.21427	up
neg_6803	Glycerophospho-N-Palmitoyl Ethanolamine	57033.8	48127.3	47976.5	44259.7	43978.8	47304	130656	185618	111513	152132	164150	116844	48113.3	143486	2.98224	1.5764	0.000390039	1.35589	up
neg_6813	Tauroursodeoxycholic acid	4255.19	3392.26	4464.33	4187.32	3942.67	2787.72	9566.72	8867.68	6521.2	10330.1	9336.23	7964.69	3838.25	8764.44	2.28345	1.19121	7.83e-05	1.35316	up
neg_6814	Malformin	61.1473	65.1116	53.5465	30.6929	48.8565	59.4949	208.925	338.477	160.744	240.309	190.756	143.277	53.1416	213.748	4.02223	2.008	0.0021981	1.26601	up
neg_6816	Vignatic acid A	101.169	49.0064	150	86.2712	101.2	51.0847	320.722	264.862	161.536	249.035	136.213	220.219	89.7886	225.431	2.51069	1.32808	0.00291834	1.1866	up
neg_6819	PG(a-21:0/TXB2)	5268.79	7722.55	3260.23	4125.68	4824	7278.66	22471	52227.6	19547.2	28449.8	32419.7	14291.2	5413.32	28234.4	5.21573	2.38287	0.00837225	1.15557	up
neg_6830	LysoPC(15:0/0:0)	2995.17	1365.3	1664.6	2822.29	2354.46	1383.3	3935.98	4067.38	4141.67	6026.41	3716.62	3077.31	2097.52	4160.9	1.98372	0.988209	0.00251898	1.14024	up
neg_6832	N-Arachidonoyl Phenylalanine	4690.07	5634.36	3910.36	3982.01	3856.05	4800.06	10823.2	18283.2	11664.7	16556.9	21165.1	10494.9	4478.82	14831.3	3.31144	1.72746	0.00214332	1.2641	up
neg_6838	Ginsenoside Rb1	2890.42	1965.81	2459.99	2319.15	2594.06	2312.38	4574.72	5021.71	3798.8	4289.64	4742.14	3417.28	2423.64	4307.38	1.77724	0.829639	0.000189303	1.34836	up
neg_6842	6-Mercaptopurine	34.6838	24.4967	30.7412	32.619	27.3502	22.9393	55.7332	72.5595	43.9183	47.685	79.4891	40.5248	28.805	56.6516	1.96673	0.975796	0.00676109	1.16251	up
neg_6848	Gentamicin X2	150.266	115.477	233.793	133.378	151.075	103.602	249.59	268.457	294.305	392.438	342.915	381.74	147.932	321.574	2.1738	1.12022	0.000272241	1.27751	up
neg_6871	1-Palmitoyl-sn-glycero-3-phosphocholine	305750	196728	288577	287878	293149	226024	469711	519963	418657	450847	608842	422050	266351	481678	1.80843	0.854742	0.000223467	1.32265	up
neg_6877	Cucurbitacin B	1469.66	830.668	1360.25	1183.52	1296.55	958.069	2002	1964.24	1732.25	2076.76	1744.15	1716.94	1183.12	1872.72	1.58287	0.662543	0.000321907	1.30812	up
neg_6886	CDP-DG(i-19:0/i-24:0)	120.056	85.1337	118.549	97.5181	109.142	74.0882	216.731	164.297	116.27	173.094	112.92	141.137	100.748	154.075	1.52931	0.612881	0.0191734	1.02062	up
neg_6891	N-Docosahexaenoyl Valine	473.977	323.464	413.599	368.383	381.088	446.766	561.671	809.635	661.805	595.766	718.298	431.708	401.213	629.814	1.56977	0.650558	0.00617125	1.1691	up
neg_6892	1-arachidonoyl-2-hydroxy-sn-glycero-3-phosphate	438.854	435.84	571.387	492.105	461.793	325.835	631.871	470.618	636.733	800.106	810.512	645.174	454.302	665.836	1.46562	0.551513	0.00776277	1.06472	up
neg_6906	Undecaprenyl diphosphate	55.5132	107.134	22.0052	59.6342	80.1544	60.8529	105.13	281.151	155.449	251.093	310.938	171.122	64.2156	212.481	3.30886	1.72633	0.00492861	1.15448	up
neg_6922	TOFA	5.95281	34.1009	2.07e-08	2.42464	1.92936	4.91274	43.6867	44.5691	46.7903	98.0748	49.6484	133.535	8.22007	69.3841	8.44081	3.07738	0.00899652	1.08172	up
neg_6923	N,N-Dimethylsphingosine	2.07e-08	2.07e-08	2.07e-08	2.07e-08	2.07e-08	2.07e-08	297.437	278.546	178.368	292.384	197.297	168.117	2.07e-08	235.358	11355673470	33.4027	0.000212195	1.38173	up
neg_6942	Linoleic Acid-d4	141.479	195.923	99.143	81.7168	130.043	99.1456	62.0196	76.8163	89.7011	77.5867	73.3774	49.3764	124.575	71.4796	0.573787	-0.801413	0.0239594	1.01312	down
neg_6955	cis-15-Octadecenoic acid	250.395	163.73	135.733	129.021	171.062	176.58	286.892	483.636	454.871	467.565	393.533	194.887	171.087	380.231	2.22244	1.15215	0.00532856	1.17124	up
neg_6966	Isospirene	2.07e-08	0.888158	2.07e-08	2.07e-08	2.07e-08	2.93439	22.3459	34.7337	37.1007	27.0446	30.8135	17.8882	0.637092	28.3211	44.4537	5.47423	0.000205462	1.38515	up
neg_6989	16-hydroxy hexadecanoic acid	124.921	132.747	179.737	282.651	190.541	117.151	961.615	692.21	349.032	615.487	690.553	658.319	171.292	661.203	3.8601	1.94864	0.00110798	1.27605	up
neg_7008	Glutamyl-glycyl-lysyl-arginyl-prolyl-tryptophyl-isoleucyl-leucyl	109.273	61.6695	154.505	143.626	99.9194	54.4113	140.966	226.591	159.96	202.199	259.527	183.253	103.901	195.416	1.8808	0.911344	0.00383901	1.10477	up
neg_7019	LysoPE(0:0/20:3(11Z,14Z,17Z))	615.639	288.133	320.09	488.843	445.964	327.975	770.307	956.044	879.449	1217.8	711.283	541.367	414.441	846.041	2.04141	1.02956	0.00418763	1.13686	up
neg_7042	(5E)-7-{4,6-Dihydroxy-2-[(1E,5E)-3-hydroxyocta-1,5-dien-1-yl]oxan-3-yl}hept-5-enoylcarnitine	2062.47	1455.09	2032.95	1612.74	1637.87	1447.41	3653.85	4416.3	3474.52	4558.94	3527.17	2889.12	1708.09	3753.32	2.19738	1.13578	0.000180789	1.34052	up
neg_7052	PC(P-18:0/LTE4)	189.542	166.326	152.23	134.955	147.69	150.668	396.878	593.748	381.474	361.148	471.973	170.596	156.902	395.97	2.52368	1.33553	0.00813405	1.17298	up
neg_7053	Caudatin	388.711	356.08	342.851	315.413	341.851	325.066	763.662	995.766	683.65	1197.56	803.429	522.204	344.995	827.712	2.3992	1.26255	0.00407814	1.2155	up
neg_7054	PI(20:3(5Z,8Z,11Z)/PGF1alpha)	229.679	261.451	258.492	442.849	274.386	270.325	560.933	513.254	349.758	462.449	337.268	520.127	289.531	457.298	1.57945	0.65942	0.00720269	1.01285	up
neg_7059	(9Z)-Octadecenoic acid	551.051	378.756	374.686	456.441	549.667	442.816	792.856	1213.38	1174.59	993.218	1065.67	568.749	458.903	968.077	2.10955	1.07693	0.00292061	1.24012	up
neg_7061	N-Stearoyl Alanine	0.776486	22.4545	3.5116	7.00455	11.4656	25.3163	53.5638	53.3217	49.793	75.6492	53.0822	37.2307	11.7549	53.7734	4.57457	2.19364	8.96e-05	1.29515	up
neg_7062	PE(18:1(9Z)/0:0)	63788.4	44227.2	45313	49695.5	47454.6	44081.4	97844.3	144817	111703	142378	135455	72256.8	49093.3	117409	2.39155	1.25794	0.00163555	1.26915	up
neg_7072	LysoPA(0:0/16:0)	409.662	144.444	245.279	240.471	450.399	242.267	668.117	1142.3	485.145	750.192	556.766	328.496	288.754	655.169	2.26895	1.18203	0.0222692	1.02641	up
neg_7088	5-Hydroxyindoleacetaldehyde	44.3203	25.0431	28.9044	32.8804	44.1293	38.1075	45.6199	69.4075	48.0084	74.7958	54.1504	40.0317	35.5642	55.3356	1.55594	0.637784	0.0163873	1.0326	up
neg_7092	LysoPE(P-16:0/0:0)	161502	91891.7	105576	96576.4	115502	132676	155611	243644	174401	206999	191398	130895	117287	183825	1.5673	0.648285	0.00792025	1.10394	up
neg_7110	PG(a-25:0/22:6(5Z,7Z,10Z,13Z,16Z,19Z)-OH(4))	19064.2	13067.5	9788.83	11358.6	13214	19335.7	25046.7	53066	41837.6	36819.5	33276	11966.7	14304.8	33668.7	2.35367	1.23491	0.0188136	1.05458	up
neg_7118	N-Oleoyl-L-Serine	0.000383029	3.82433	3.06047	2.07e-08	2.07e-08	1.16222	135.277	145.087	126.644	114.867	58.5726	64.9762	1.34123	107.571	80.2026	6.32558	0.000874818	1.33249	up
neg_7135	7-[(1R,2R,3R)-3-Hydroxy-2-[(3S)-3-hydroxyoctyl]-5-oxocyclopentyl]heptanoylcarnitine	104.155	120.645	133.465	115.012	139.811	140.533	226.415	270.34	297.049	202.504	262.935	138.622	125.603	232.978	1.85487	0.891317	0.00490749	1.21982	up
neg_7138	LysoPC(18:1(11Z)/0:0)	98697.8	51174.2	70641.9	95903.5	90591.2	62826.7	148485	182545	198944	152602	165368	94768.9	78305.9	157119	2.00647	1.00466	0.00164808	1.22999	up
neg_7139	Manzamine A	594.649	312.529	391.688	588.624	646.634	401.235	1234.15	1433.95	1476.4	875.346	811.39	505.875	489.227	1056.19	2.15889	1.11029	0.0138631	1.09266	up
neg_7165	Hydroxypelenolide	341.752	271.183	400.212	188.004	292.715	322.047	426.04	524.539	467.641	415.049	342.718	388.901	302.652	427.481	1.41245	0.4982	0.00960692	1.10308	up
neg_7206	Kinetensin 4-7	3123.79	2389.78	4013.75	3059.64	3348.17	2439.3	5428.26	5702.79	6388.97	7138.92	6167.89	5576.45	3062.41	6067.21	1.98119	0.986368	8.14e-06	1.37528	up
neg_7219	N-[5-Methyl-8-(4-methylpiperazin-1-yl)-1,2,3,4-tetrahydronaphthalen-2-yl]-4-morpholin-4-ylbenzamide	248.179	193.233	299.552	206.782	264.906	187.966	385.725	441.276	450.92	519.944	453.344	475.671	233.436	454.48	1.94691	0.961187	5.96e-06	1.38712	up
neg_7235	(5Z)-7-[(1R,2R,3R)-3-Hydroxy-2-[(1E,3S)-3-hydroxy-5-phenylpent-1-en-1-yl]-5-oxocyclopentyl]hept-5-enoylcarnitine	17841	8420.82	12601.8	17576.4	13565	11437	27936.1	27170.8	26052.9	27693.4	22423.2	19188.3	13573.7	25077.4	1.84751	0.885578	0.000241254	1.26894	up
neg_7251	Dihydroferuperine	7.52823	8.4924	17.4062	27.519	22.7757	5.45698	61.7352	44.78	37.3238	55.6364	16.6399	32.7021	14.8631	41.4696	2.7901	1.48032	0.00851098	1.06246	up
neg_7272	(6alpha,22E)-6-Hydroxy-4,7,22-ergostatrien-3-one	4.1406	6.60379	16.2727	2.07e-08	2.07e-08	2.76522	91.4215	123.699	48.2014	120.407	111.145	81.2275	4.96372	96.017	19.3438	4.2738	0.000423384	1.34045	up
neg_7274	Cholylisoleucine	1275.41	820.338	1066.25	1387.26	1205.41	1151.54	1895.92	2023.83	2797.54	1800.11	2291.57	1342.01	1151.03	2025.16	1.75943	0.815109	0.00555023	1.17199	up
neg_7275	LysoPC(22:4(7Z,10Z,13Z,16Z)/0:0)	5338.7	3465.17	4212.16	6174.52	4957.79	5043.18	8122.1	7986.15	12425.9	6826.01	9445.62	4661.42	4865.25	8244.53	1.69457	0.760922	0.0229532	1.02292	up
neg_7276	2,3,23-Triacetylsericic acid	214.548	131.043	226.903	262.871	431.064	172.264	2891.62	2272.23	3017.38	1915.37	4815.85	1966.18	239.782	2813.11	11.7319	3.55237	0.00203826	1.3022	up
neg_7277	3,4-Dihydroxy-2-methoxy-4-methyl-3-[2-methyl-3-(3-methyl-but-2-enyl)-oxiranyl]-cyclohexanone	31.9832	22.2976	24.3923	34.6741	22.487	38.8025	51.7704	84.7736	93.5534	48.9033	46.6982	36.1946	29.1061	60.3156	2.07226	1.05121	0.0198663	1.03926	up
neg_7278	KOdiA-PC	178.136	91.5876	172.739	170.158	144.723	155.442	286.526	250.658	301.108	207.276	216.896	145.482	152.131	234.658	1.54247	0.625242	0.015431	1.05522	up
neg_7284	AMP-Deoxynojirimycin	2.28298	2.36161	1.89992	2.07e-08	0.234383	1.11061	109.958	130.005	111.733	133.306	64.2731	58.3785	1.31492	101.276	77.0204	6.26717	0.000637941	1.34133	up
neg_7285	N-Oleoyl Alanine	78.6096	81.1138	75.4148	65.7438	93.6009	84.2788	788.604	1139.98	1075.37	1142.86	988.038	544.756	79.7936	946.603	11.8631	3.56841	0.000284955	1.37633	up
neg_7308	LysoPA(16:0/0:0)	936.93	465.717	889.759	567.509	737.421	435.248	1058.98	1575.23	898.429	1378.64	1145.76	1158.67	672.097	1202.62	1.78935	0.839436	0.00245261	1.17065	up
neg_7314	3-Heptadeca-1,3-dienyloxirene-2-carboxylic acid	7.65584	10.4276	16.0732	15.6485	14.9075	4.20371	49.8156	58.9552	30.4261	74.3206	49.9643	53.9517	11.4861	52.9056	4.60607	2.20354	0.000474754	1.30091	up
neg_7316	N-Oleoyl Asparagine	55.3248	44.1458	122.215	38.072	35.1393	46.5091	1030.79	638.536	463.355	888.436	884.543	855.265	56.901	793.488	13.9451	3.80168	0.000259991	1.37207	up
neg_7321	cis-9,10-Epoxystearic acid	678.695	665.691	915.383	1112.02	947.583	461.725	1881.87	1468.63	1135.55	2233.94	2942.99	2177.38	796.85	1973.4	2.47649	1.3083	0.00468947	1.15893	up
neg_7322	Ala Phe Ile Arg	1135.53	832.548	757.493	754.501	696.361	849.325	2190.72	2978.94	2299.73	2486.08	2523.35	1294.16	837.625	2295.5	2.74048	1.45443	0.000986056	1.30035	up
neg_7369	1,2-Dioctanoyl PC	298.617	337.527	440.872	311.215	370.037	357.779	617.094	696.84	610.24	789.59	474.749	407.459	352.675	599.329	1.69938	0.76501	0.00610662	1.15202	up
neg_7372	Elamipretide	200.208	148.533	146.78	189.835	228.001	291.654	434.05	565.79	511.299	420.464	354.257	140.709	200.835	404.428	2.01373	1.00987	0.0185513	1.05507	up
neg_7391	(24R)-5b,8b-Epidioxyergosta-6,22E-dien-3b-ol 3-glucoside	912.184	923.123	1031.86	1572.79	1632.77	1291.76	4761.84	2511.78	3158.99	3439.34	2742.27	5826.32	1227.41	3740.09	3.04713	1.60745	0.00424403	1.20785	up
neg_7394	N-Linoleoyl Histidine	8.99576	20.2495	14.9491	9.28847	6.42308	22.1125	482.485	300.168	177.331	315.846	181.311	177.837	13.6697	272.496	19.9343	4.31718	0.00330638	1.24891	up
neg_7417	hydroxytetradecadienyl-l-carnitine	45.2913	41.5432	40.1748	82.4461	45.7243	40.7624	22.9032	23.2237	26.7423	43.996	37.4425	16.7413	49.3237	28.5081	0.577981	-0.790906	0.0285756	1.01926	down
neg_7434	2-Maleylacetate	34.4077	15.1412	24.8946	32.6568	35.9261	17.6762	44.0268	36.6513	34.6022	42.9066	41.5517	48.0952	26.7838	41.3056	1.54219	0.62498	0.00857175	1.10767	up
neg_7449	N-Palmitoyl Valine	13.4286	13.1004	10.7032	15.0557	7.72907	8.87846	786.183	441.788	245.06	495.386	365.18	295.076	11.4826	438.112	38.1546	5.25378	0.00294797	1.26	up
neg_7468	(Z)-3-Nonen-1-ol	351.077	408.539	246.411	239.106	218.091	469.534	637.65	972.651	658.866	811.497	837.967	443.083	322.126	726.952	2.25673	1.17423	0.00172664	1.20098	up
neg_7485	Cholylglutamic acid	689.741	1064.63	1529.86	600.123	766.938	973.789	1550.38	1886.07	2094.01	1603.77	1452.42	1748.61	937.514	1722.54	1.83735	0.877628	0.00121373	1.22404	up
neg_7489	Alliospiroside A	2.07e-08	0.400099	0.0139651	2.07e-08	2.07e-08	2.07e-08	471.782	380.321	231.331	271.045	121.701	167.207	0.0690106	273.898	3968.92	11.9545	0.00380457	1.24309	up
neg_749	Coformycin	0.706528	7.53819	5.29018	2.67345	2.70201	2.56612	0.349754	0.204786	0.116548	2.07e-08	0.333535	0.101376	3.57941	0.184333	0.0514981	-4.27934	0.0186478	1.11949	down
neg_7522	MG(0:0/24:6(6Z,9Z,12Z,15Z,18Z,21Z)/0:0)	463.23	345.756	1128.37	765.848	463.945	620.639	4744.25	4197.9	3985.55	4012.07	2679.59	1929.51	631.298	3591.48	5.68904	2.50819	0.000707037	1.31941	up
neg_7527	Chenodeoxycholylarginine	6623.51	6094.14	6153.01	5248.81	4819.22	6546.5	11927.2	15048.7	11019	10365.2	12964.1	7325.47	5914.2	11441.6	1.9346	0.952035	0.00270511	1.24426	up
neg_7529	DG(8:0/TXB2/0:0)	49.9442	28.6571	53.3934	30.3268	58.2339	42.263	85.075	94.2686	94.745	108.624	65.9354	45.0121	43.8031	82.2767	1.87833	0.909452	0.0074757	1.14075	up
neg_7536	PC(24:0/PGF1alpha)	2.07e-08	35.1403	23.2948	2.07e-08	6.95783	72.9867	915.196	1415.86	1020.4	311.991	311.734	3.39963	23.0633	663.096	28.7512	4.84555	0.0328926	1.00527	up
neg_754	Indoleacetyl glutamine	38.8961	51.2598	52.9261	95.6021	58.2764	41.8539	14.2258	24.9971	20.0082	29.588	35.1947	10.4638	56.4691	22.4129	0.396906	-1.33313	0.00760236	1.17889	down
neg_7540	Androstenediol	93.5919	49.899	115.68	120.509	143.465	62.3766	268.942	214.706	108.751	216.7	139.676	199.172	97.587	191.324	1.96055	0.97126	0.00920953	1.07733	up
neg_7579	1-Oleoylglycerophosphoserine	1615.58	715.374	2414.99	1268.5	1361.66	875.659	3367.4	2740.51	4381.39	3315.31	1487.34	1888.21	1375.29	2863.36	2.082	1.05797	0.0176019	1.0269	up
neg_7582	PA(12:0/18:3(10,12,15)-OH(9))	31.7804	11.5582	84.5545	4.11591	98.7895	4.99636	272.326	463.553	360.747	419.742	458.531	209.313	39.2991	364.035	9.26319	3.21151	0.000261982	1.35029	up
neg_7584	PG(i-12:0/a-15:0)	9.87115	7.05742	39.1506	20.0336	60.8319	6.29231	129.339	170.871	163.353	140.367	222.89	105.013	23.8728	155.305	6.50553	2.70167	0.00014347	1.35535	up
neg_7599	PI(22:2(13Z,16Z)/6 keto-PGF1alpha)	3520.89	3086.64	3472.69	2288.44	2794.86	3288.32	6311.92	8166.24	4127.45	9859.72	5753.29	3509.42	3075.31	6288.01	2.04468	1.03187	0.0214138	1.02996	up
neg_7624	2H-1-Benzopyran-2-one, aminomethyl-	39.0309	23.7927	31.3376	24.6448	30.693	43.7376	82.9257	91.769	70.7128	75.1166	57.5553	43.368	32.2061	70.2412	2.18099	1.12498	0.00188715	1.24925	up
neg_7627	LysoPE(18:0/0:0)	251144	200853	149575	126268	127274	260220	392581	543664	404865	521494	456595	255374	185889	429095	2.30834	1.20686	0.00113314	1.23068	up
neg_7635	(2S)-2-[[2-[(2S,3S)-2-[[(2R)-2-Amino-3-mercaptopropyl]amino]-3-methylpentoxy]-1-oxo-3-phenylpropyl]amino]-4-methylsulfonylbutanoic acid propan-2-yl ester	8589.23	6365.12	4723.87	3376.4	3765.67	9611.14	14720.8	21223.2	12563.5	17332	11022.8	6354.74	6071.91	13869.5	2.28421	1.19169	0.0120351	1.06027	up
neg_7648	Geranic acid	9.5479	4.23347	11.4307	5.48749	15.3472	2.00174	2.07e-08	2.07e-08	2.07e-08	2.08915	2.07e-08	2.07e-08	8.00808	0.348192	0.0434801	-4.5235	0.0125826	1.04714	down
neg_7649	Dodecanoylcarnitine	92.5501	72.3546	123.928	114.382	145.994	89.8431	148.003	147.253	157.551	171.899	125.74	122.575	106.509	145.503	1.36612	0.450081	0.0169263	1.03335	up
neg_7654	16-a-Hydroxypregnenolone	30.5233	7.86649	32.0409	21.6077	20.3509	7.55306	260.767	279.689	399.998	260.691	396.745	260.505	19.9904	309.732	15.4941	3.95364	0.000121484	1.40627	up
neg_7687	1-heptadecanoyl-sn-glycero-3-phosphocholine	59514.6	51505.2	47432.1	41053.9	40617.8	60324.8	87688.5	112640	88545.9	86227.5	94721	55978.8	50074.7	87633.5	1.75005	0.8074	0.00255847	1.21065	up
neg_7695	Bax inhibitor peptide V5	2026.79	1099.16	1561.3	1269.1	1325.65	1398.85	2728.63	2744.96	1946.39	2316.68	1699.67	1599.78	1446.81	2172.68	1.50171	0.586604	0.0163928	1.03084	up
neg_7729	3alpha,7alpha,12alpha-Trihydroxy-5beta-cholestan-26-al	127.646	66.5431	399.328	87.6055	75.9714	75.2508	2368.44	1184.66	833.356	1710.94	1120.59	990.193	138.724	1368.03	9.86152	3.30181	0.00278715	1.24531	up
neg_7730	PC(16:0/0:0)[U] / PC(16:0/0:0)[rac]	288.386	321.747	304.379	147.445	102.605	372.383	756.06	988.347	766.152	685.588	547.742	347.33	256.158	681.87	2.66192	1.41246	0.00324343	1.17914	up
neg_7733	LysoPE(22:1(13Z)/0:0)	2205.53	1690.72	1605.7	1476.64	1228.32	1610.54	3465.82	4408.32	2810.52	4433.05	2643.03	1873.54	1636.24	3272.38	1.99993	0.999951	0.00974641	1.09809	up
neg_7741	Psychosine	8186.12	6510.46	4159.28	3186.72	3623.02	6799.3	10714.2	20856.8	11842.3	19786.1	12600.1	5879.62	5410.82	13613.2	2.51592	1.33109	0.0151655	1.04631	up
neg_7753	meso-Tartaric acid	42.9528	20.508	52.2436	47.9474	52.8303	26.7489	66.5102	50.5193	50.6288	63.4967	56.7303	72.7726	40.5385	60.1097	1.48278	0.568304	0.0177298	1.02327	up
neg_7754	3-hydroxy-hexadecanoic acid	319.539	227.37	298.634	313.917	402.407	309.914	433.132	413.315	352.783	452.609	357.334	435.572	311.964	407.457	1.3061	0.385271	0.00830169	1.11118	up
neg_7774	Oleic Acid ethyl ester	52.6569	48.6482	24.4144	16.8094	23.2804	59.9638	69.9202	153.958	108.03	143.518	103.805	39.9201	37.6288	103.192	2.74236	1.45542	0.0117822	1.06804	up
neg_7846	Momorcharaside B	28.4862	9.1246	43.44	40.3835	2.07e-08	6.38707	196.23	139.938	109.783	144.381	90.0285	87.5033	21.3036	127.977	6.00732	2.58672	0.000690216	1.26843	up
neg_7864	Cytochalasin Ppho	669.851	603.803	769.857	633.842	765.23	941.496	1630.33	1529.94	1609.59	1284.37	1255.16	1443.2	730.68	1458.76	1.99645	0.997434	7.87e-06	1.40562	up
neg_7876	LysoPE(0:0/22:0)	874.522	1070.52	435.109	396.104	382.906	1361.63	1604.63	2901.87	2254.01	1891.62	1645.41	671.516	753.466	1828.18	2.42636	1.27879	0.015139	1.02227	up
neg_7878	4-Hydroxyphenylglyoxylate	46.0689	16.733	38.7232	35.5162	38.4312	20.2121	53.9497	43.921	48.2327	43.8404	43.6201	52.9121	32.6141	47.746	1.46397	0.549883	0.0221483	1.04987	up
neg_7880	Doxercalciferol	315.14	247.934	848.96	551.03	321.615	535.852	4388.74	3282.98	3094.71	3000.43	1399.67	962.95	470.089	2688.25	5.7186	2.51566	0.00750619	1.17065	up
neg_7919	DG(13:0/20:4(6E,8Z,11Z,13E)-2OH(5S,15S)/0:0)	93.9651	144.605	498.768	2.07e-08	2.07e-08	27.5112	2672	3256.4	1728.86	4182.3	949.262	909.703	127.475	2283.09	17.9101	4.1627	0.00983043	1.12446	up
neg_7935	Dehydrocurdione	128.81	59.7	142.22	130.681	107.02	77.1609	280.403	201.817	191.645	178.513	228.275	141.144	107.599	203.633	1.89252	0.92031	0.0027946	1.17837	up
neg_7996	22-oxo-docosanoate	23.8269	26.4214	18.2226	17.5303	26.7837	51.7199	3.07707	5.46577	15.9742	14.461	3.29732	2.17364	27.4175	7.40816	0.270199	-1.88791	0.00930624	1.05622	down
neg_8123	Aminopentol	49.7624	41.3584	35.9185	28.7336	58.7016	57.5448	3.42674	13.2642	27.7768	13.5777	15.6106	13.9923	45.3365	14.6081	0.322214	-1.63391	0.000629403	1.18985	down
neg_8178	dehydroascorbate (bicyclic form)	1606.7	927.118	1697.96	1435.53	1513.41	1013.43	1924.3	1803.42	1578.56	1929.64	1686.56	2039.61	1365.69	1827.01	1.33779	0.419853	0.0151857	1.05709	up
neg_8183	8,11-eicosadiynoic acid	22652	20339.5	31541.8	26393.8	30363.9	25609.2	32474.5	36354.5	47172.6	37959.2	36008.6	29867.9	26150	36639.6	1.40113	0.486589	0.00658229	1.12349	up
neg_8208	27-Norcholestanehexol	1723.61	1251.59	1621.56	1328.23	1501.33	1102.5	1744.4	1866.87	1885.19	2285.54	2152.85	2535.42	1421.47	2078.38	1.46213	0.548075	0.00201291	1.18151	up
neg_8320	Falecalcitriol	1096.88	1234.73	1904.27	1462.52	2345.69	2093.87	5208.27	6957.18	2557.06	3300.14	2797.4	2550.24	1689.66	3895.05	2.30522	1.20491	0.0291068	1.00819	up
neg_8392	PG(18:1(11Z)/20:3(5Z,8Z,11Z))	62351.1	30012.6	118631	33506.9	62709.3	61410.8	147560	269908	249055	126899	84153.1	136268	61437	168974	2.75036	1.45962	0.0139506	1.08749	up
neg_8443	16-Nitroxystearate	78.4655	89.4615	47.0511	74.9266	69.116	95.005	48.8096	37.2452	32.7723	48.362	38.8817	14.51	75.671	36.7635	0.485833	-1.04147	0.00136726	1.21951	down
neg_8469	DG(15:0/0:0/6 keto-PGF1alpha)	44.8499	14.101	169.063	139.637	211.289	96.2856	14440.4	7567.6	2731.34	3964.11	2724.54	4428.13	112.538	5976.02	53.1024	5.73071	0.0244147	1.04686	up
neg_8551	Octadecanedioic acid	37.674	34.4403	34.2545	31.7537	38.9083	46.1633	73.2082	48.7868	48.8299	52.5089	40.8182	58.1758	37.199	53.7213	1.44416	0.530229	0.0128193	1.09132	up
neg_8680	Indenopyridine	2.07e-08	56.6417	32.3216	16.6873	29.4134	37.7311	124.027	307.235	160.935	232.108	159.805	141.395	28.7992	187.584	6.51352	2.70344	0.0018638	1.24554	up
neg_871	Methyl(acetoxymethyl)nitrosamine	137.746	144.239	140.774	251.349	176.03	117.429	88.8881	97.8769	75.3449	95.766	119.411	34.1435	161.261	85.2385	0.528574	-0.919823	0.0101027	1.11397	down
neg_874	Glycyl-Serine	100.967	95.2634	94.6809	178.019	103.771	71.1605	61.1733	66.3032	59.7799	54.9764	84.6057	24.1056	107.31	58.4907	0.545061	-0.87551	0.0213251	1.05049	down
neg_879	-Guanidinoglutaric Acid	8.76949	18.1106	10.1806	32.2825	23.2284	19.2926	4.69487	7.27364	4.42147	10.5158	6.68223	2.07e-08	18.644	5.598	0.300257	-1.73573	0.0123364	1.13006	down
neg_8816	3alpha,7alpha,12alpha,26-Tetrahydroxy-5beta-cholestane	11.4643	8.15046	9.90817	2.07e-08	2.07e-08	7.95804	62.3962	48.7782	155.298	53.3292	85.4709	2.07e-08	6.24683	67.5454	10.8127	3.43466	0.0325709	1.01043	up
neg_883	Enallylpropymal	39.8618	61.5723	42.3711	93.5652	53.5014	45.5635	10.8003	19.6747	12.1437	11.7136	25.6596	2.05171	56.0725	13.6739	0.243862	-2.03587	0.00229221	1.28866	down
neg_8852	13'-Hydroxy-gamma-tocotrienol	450.345	594.74	717.741	117.075	414.496	842.39	2013.7	2861.84	1463.8	1330.29	824.774	818.842	522.798	1552.21	2.96904	1.57	0.0217468	1.03672	up
neg_887	Glycinamide, glycyl-L-prolyl-	48.6602	32.0522	37.804	91.9935	20.4233	11.4213	7.94701	2.07e-08	2.07e-08	2.07e-08	10.3942	2.07e-08	40.3924	3.05687	0.0756792	-3.72396	0.0229786	1.11666	down
neg_891	4-Bis(2-hydroxyethyl)amino-L-phenylalanine	10.4034	11.1999	13.6612	26.5494	20.5661	8.52953	6.81511	8.84296	5.7591	5.3747	6.3955	2.07e-08	15.1516	5.53123	0.365059	-1.4538	0.0179467	1.05844	down
neg_90	1H-Indole-3-ethanamine, N-methoxy-	242.478	239.818	380.995	579.007	373.014	172.189	98.7767	97.2021	74.5691	76.7819	107.319	38.5623	331.25	82.2019	0.248156	-2.01068	0.00823568	1.19956	down
neg_900	Nopaline	11.7276	20.5325	7.15278	26.8371	14.5593	7.63207	2.07e-08	2.07e-08	0.0207477	2.07e-08	0.0732573	2.07e-08	14.7402	0.0156675	0.00106291	-9.87777	0.0054379	1.28873	down
neg_91	CC12C(CC(CC1)C2(C)C)=CC(O)N	771.628	350.519	1042.5	1633.79	863.623	176.783	180.457	67.3828	46.2778	72.1937	133.648	33.2245	806.474	88.864	0.110188	-3.18196	0.0193093	1.10257	down
neg_92	Lysylglycine	566.043	335.827	917.829	1119.68	691.329	183.262	211.477	69.8523	45.3979	68.359	147.049	38.4513	635.662	96.7645	0.152226	-2.71571	0.0124148	1.13545	down
neg_928	L-cis-3-Amino-2-pyrrolidinecarboxylic acid	208.843	137.796	157.239	340.36	141.704	77.6123	96.5988	62.2042	47.943	71.502	127.762	16.428	177.259	70.4063	0.397194	-1.33208	0.0332178	1.01207	down
neg_930	Glycyl-Gamma-glutamate	120.533	117.704	111.712	244.587	116.62	80.2798	62.846	67.6078	46.7808	59.1084	79.6079	19.027	131.906	55.8296	0.423253	-1.24041	0.0207817	1.09696	down
neg_943	Glutaminyl-Gamma-glutamate	4.41502	10.3969	8.96777	18.6344	10.9497	7.38574	2.07e-08	2.07e-08	2.07e-08	2.07e-08	2.07e-08	2.07e-08	10.1249	2.07e-08	2.05e-09	-28.8638	0.00352494	1.30658	down
neg_996	Prolyl-Asparagine	114.357	159.861	147.634	352.509	152.359	171.111	82.3156	87.217	96.8568	52.8123	100.944	13.2624	182.972	72.2347	0.394786	-1.34086	0.0228918	1.07574	down
pos_1000	TRIBUTYL PHOSPHATE	174.85	131.305	105.124	204.942	122.706	103.311	5.14387	19.8349	3.92195	8.49928	6.0684	2.07e-08	140.373	7.24474	0.0516106	-4.27619	0.000417025	1.39404	down
pos_1003	Nocodazole	0.0454005	8.84775	2.07e-08	2.07e-08	2.07e-08	12.5108	502.896	187.512	167.139	198.245	411.141	400.127	3.56732	311.177	87.2298	6.44675	0.00333974	1.26124	up
pos_10038	Phlorizin	1569.8	1966.62	1945.17	1521.56	1744.51	2347.9	361.489	327.835	346.546	437.015	168.914	129.759	1849.26	295.26	0.159664	-2.64689	1.41e-05	1.40175	down
pos_10072	Acarbose	74.7701	0.0270419	2.80384	2.07e-08	7.01819	2.4086	442.608	783.133	507.637	612.968	472.038	48.4793	14.5046	477.811	32.9419	5.04185	0.00535917	1.20517	up
pos_10089	PS(14:0/5-iso PGF2VI)	6759.92	7618.6	6282.17	5590.71	5497.93	7812.56	3899.78	5254.2	6637.12	4533.42	4748.58	3348.3	6593.65	4736.9	0.718403	-0.477134	0.0134264	1.0073	down
pos_10120	Thiopental	7.60689	2.07e-08	2.07e-08	12.5217	0.446351	2.07e-08	4368.7	1580.47	879.226	1840.2	2419.95	5878.16	3.42916	2827.78	824.628	9.6876	0.0150797	1.10331	up
pos_10121	Dapdiamide B	2.07e-08	0.439995	2.07e-08	2.07e-08	0.028221	2.07e-08	1709.74	1525.39	1524.04	1422.42	2001.76	1312.83	0.078036	1582.7	20281.6	14.3079	1.79e-05	1.43924	up
pos_10122	(1R,4E,6S,7S,17R)-4-Ethylidene-7-hydroxy-7-(hydroxymethyl)-6-methyl-2,9-dioxa-14-azatricyclo[9.5.1.014,17]heptadec-11-ene-3,8-dione	577.59	295.826	341.289	794.777	581.464	207.543	1220.99	728.358	732.71	882.186	1060.6	1131.56	466.415	959.401	2.05697	1.04052	0.00268987	1.12765	up
pos_1015	Sibenadet	6.90256	28.0181	12.1097	16.5178	13.4452	41.4483	7644.69	4028.46	5120.17	5164.64	5248.18	8751.16	19.7403	5992.88	303.587	8.24596	0.000457096	1.36438	up
pos_10168	PIP(6 keto-PGF1alpha/22:2(13Z,16Z))	742.912	1410.41	899.349	1039.95	817.845	1246.99	583.546	820.854	793.102	764.602	533.464	159.788	1026.24	609.226	0.593646	-0.752325	0.0176135	1.03158	down
pos_1020	Harrisonin	49.175	71.5639	42.8605	93.0926	60.8562	84.3061	811.136	560.887	595.822	113.269	235.989	438.097	66.9757	459.2	6.85622	2.77741	0.0127402	1.13661	up
pos_10206	Rifampicin	2344.19	3578.03	2691.79	2337.46	2483.62	3242.45	1620.66	1921.49	1852.77	1528.82	1698.76	1359.56	2779.59	1663.68	0.598533	-0.740497	0.00206294	1.24372	down
pos_1025	Isosakuranetin 7-[arabinosyl-(1->6)-glucoside]	50.5239	173.179	50.3215	116.792	53.3352	136.524	2439.22	912.939	943.071	1119.47	1938.71	1995.06	96.7793	1558.08	16.0993	4.00892	0.00259205	1.27192	up
pos_10299	Retinoate	159.959	220.91	171.012	57.5402	101.186	86.1121	10.7177	9.0179	2.07e-08	6.86642	14.9678	2.07e-08	132.787	6.9283	0.0521762	-4.26046	0.00388389	1.24022	down
pos_1031	2''-O-trans-p-Coumaroylastragalin	2.07e-08	12.6683	1.6072	22.6401	8.15457	10.548	382.885	211.601	241.968	241.978	270.576	383.684	9.26969	288.782	31.1534	4.96132	0.000248838	1.37867	up
pos_10314	Tenuifolin	4913.16	6466.2	4744.8	4509.82	4574.42	6002.73	3260.94	4100.22	4025.69	3398.72	3789.88	2382.38	5201.85	3492.97	0.671486	-0.574571	0.00279203	1.16364	down
pos_10382	Borreline	7.43162	2.07279	12.5377	18.0135	33.4275	2.07e-08	2615.44	1055.84	1064.26	1264.46	1846.77	3116.95	12.2472	1827.29	149.201	7.22111	0.00372316	1.24825	up
pos_1042	(S)-a-Amino-2,5-dihydro-5-oxo-4-isoxazolepropanoic acid N2-glucoside	4.42845	88.7931	4.99225	6.54218	12.6188	54.7519	25580.9	8893.82	9615.63	9512.72	21088.4	16970.1	28.6878	15276.9	532.525	9.05671	0.00320615	1.26792	up
pos_1045	Licorice glycoside E	3.99641	65.7063	9.12804	11.5099	31.8482	68.3197	2418.41	1420.11	1779.87	1108.66	2054.98	1314.85	31.7514	1682.82	52.9997	5.72791	0.00043406	1.37799	up
pos_10457	Tragopogonsaponin J	14432.4	23184.3	13907.7	14456.3	13383.7	22552.6	7307.44	12674.2	14425.9	9095.62	9049.51	2928.17	16986.2	9246.8	0.544372	-0.877336	0.0114548	1.04597	down
pos_10464	2-[4-(3,4-Methylenedioxyphenyl)butyl]-4(1H)-quinolinone	2.07e-08	2.07e-08	8.55397	16.1144	5.10885	2.07e-08	663.866	413.438	370.155	438.351	528.713	555.378	4.96287	494.984	99.7374	6.64006	0.000101002	1.40787	up
pos_1050	Valrubicin	97.6839	27.9432	15.1814	49.6399	14.364	17.8435	4225.21	2547.26	3369.9	2552.75	3643.21	3281.07	37.1093	3269.9	88.1154	6.46132	6.31e-05	1.42424	up
pos_1053	Kaempferol 3-O-rhamnosyl-rutinoside	2.07e-08	22.7818	0.793344	5.94983	0.151729	15.0941	1646.04	1084.83	1429.01	842.391	1212.73	1053.5	7.46181	1211.42	162.349	7.34296	0.000149894	1.40876	up
pos_1054	Maduropeptin chromophore	2.07e-08	7.26973	2.07e-08	2.07e-08	0.0528352	0.758953	598.386	318.666	399.819	301.442	572.325	389.404	1.34692	430.007	319.252	8.31855	0.000413892	1.3781	up
pos_10570	(+)-Camphor	0.877203	2.07e-08	0.804717	0.468464	3.68869	1.69026	465.923	415.949	366.813	330.924	462.188	219.599	1.25489	376.899	300.345	8.23047	0.000183987	1.40009	up
pos_10578	Mivacurium Metabolite (Isoquinolinium, 2-[3-[[(4E)-7-carboxy-1-oxo-4-heptenyl]oxy]propyl]-1,2,3,4-te	5027.43	3755.14	3807.41	4444.37	3163.19	3494.3	2080.13	2570.15	2870.22	2007.34	2781.43	1912.83	3948.64	2370.35	0.600296	-0.736254	0.00111906	1.24594	down
pos_1060	Isolicopyranocoumarin	2.07e-08	1.62505	2.07e-08	2.07e-08	2.07e-08	0.394153	338.773	171.121	212.309	110.144	322.002	63.9475	0.336533	203.049	603.356	9.23687	0.00656957	1.21421	up
pos_10621	tunicamycin A	2492.59	2566.79	2418.19	2015.98	2162.32	2376.99	1752.1	2131.3	2249.64	1858.47	1726.53	1320.65	2338.81	1839.78	0.786631	-0.346241	0.0130446	1.01553	down
pos_10640	Tragopogonsaponin G	25723.4	38688.2	24409	24305.8	23978.8	39628.4	11707.1	21500.6	25400.2	15703.2	16879.1	5634.9	29455.6	16137.5	0.547859	-0.868123	0.0100722	1.04763	down
pos_10667	26-(2-Glucosyl-6-acetylglucosyl]-1,3,11,22-tetrahydroxyergosta-5,24-dien-26-oate	8507.96	13259.2	9382.72	7379	7222.16	11610.9	4554.97	5877.09	5809.57	4839.18	4632.94	3821.85	9560.32	4922.6	0.514899	-0.957638	0.00416484	1.21599	down
pos_10686	Sarcodon scabrosus Depsipeptide	633.93	667.377	557.191	427.022	413.626	741.696	282.874	206.734	229.038	209.261	276.163	188.965	573.474	232.173	0.404853	-1.30453	0.00101564	1.28931	down
pos_10714	CDP-DG(18:2(9Z,11Z)/i-12:0)	1438.95	3509.39	1901	2004.08	1623.15	2668.13	933.875	1027.65	941.855	1173.96	792.316	534.371	2190.78	900.672	0.411119	-1.28237	0.00813432	1.19769	down
pos_10732	1-(beta-Mercapto-beta,beta-cyclopentamethylenepropionic acid)-2-(O-ethyl-tyr)-4-val-arginine vasopressin	2043.01	3855.9	2248.76	1902.82	1928.19	3560.92	645.404	1550.96	1747.68	1076.54	1211.27	273.079	2589.93	1084.16	0.418604	-1.25634	0.00692185	1.11183	down
pos_10736	Cyclo(L-Phe-L-Pro)	154.147	39.5916	143.687	244.265	201.301	38.7417	7055.23	3913.8	4130.8	4692.09	6577.63	8336.62	136.956	5784.36	42.2353	5.40038	0.000584948	1.35509	up
pos_10737	Hexanoylcarnitine	17.8039	8.4895	13.3976	9.31527	19.4436	14.4915	4089.35	3182.31	3184.39	3595.09	4754.5	2747.32	13.8236	3592.16	259.858	8.02158	6.95e-05	1.4179	up
pos_1078	Precorrin 3A	2.07e-08	10.8928	2.07e-08	2.07e-08	2.07e-08	2.07e-08	2682.43	790.068	986.616	615.949	2446.12	683.686	1.81546	1367.48	753.239	9.55696	0.0161352	1.11484	up
pos_10820	Abscisate	47.7505	21.5024	52.8743	67.3766	84.7094	11.9317	3641.6	1670.78	1631.34	1928.4	3058.4	4242.21	47.6908	2695.46	56.5194	5.82067	0.00209468	1.29031	up
pos_10822	Phenolsulfonphthalein	2128.7	2988.66	3146.7	2224.17	2591.44	4356.49	9580.05	11292.2	15995.3	7624.27	10138.3	7114.63	2906.03	10290.8	3.54119	1.82423	0.00188749	1.28516	up
pos_1083	Anthraniloyl-CoA	2.07e-08	2.07e-08	2.07e-08	2.07e-08	2.07e-08	2.66386	400.842	190.117	215.651	234.741	256.474	518.209	0.443977	302.672	681.73	9.41306	0.00224298	1.28256	up
pos_1086	Kanzonol T	2.07e-08	2.07e-08	2.07e-08	2.07e-08	2.07e-08	2.07e-08	2071.06	754.211	970.245	242.782	1369.09	169.061	2.07e-08	929.408	44842505730	35.3841	0.0248123	1.06149	up
pos_10861	4-(Dimethylamino)cinnamaldehyde	34.1536	1.16338	14.4487	9.80633	23.0469	3.40076	224.897	122.171	122.005	113.634	143.395	85.0733	14.3366	135.196	9.43009	3.23727	0.00118683	1.31519	up
pos_10862	Fabianine	0.584246	0.261706	0.830396	3.63407	0.442732	0.00830336	38987	28955.2	28991.6	30016.3	37332.1	30272.2	0.960242	32425.7	33768.3	15.0434	1.07e-05	1.44305	up
pos_1088	(1r,2s)-2-Aminocyclopentanecarboxylic acid	76.2226	70.2555	84.7909	77.6669	94.5041	62.7793	673.23	477.249	514.361	474.288	643.85	672.325	77.7032	575.884	7.41132	2.88973	4.94e-05	1.42499	up
pos_1090	2,5-Dimethyl-1H-pyrrole	4.11432	9.72883	4.3581	1.20908	3.30578	13.157	4385.86	2869.91	3145.15	2325.49	3854.91	4037.33	5.97885	3436.44	574.766	9.16683	0.000122858	1.41168	up
pos_1091	Petanin	2.07e-08	7.15123	2.07e-08	2.07e-08	2.07e-08	2.07e-08	621.006	297.348	308	206.471	572.118	239.352	1.19187	374.049	313.833	8.29385	0.00358362	1.26381	up
pos_1092	5,5-Dimethyl-1-pyrroline	24.9808	24.1911	19.82	23.2602	17.527	23.1126	321.18	208.088	195.884	233.466	254.392	393.206	22.1486	267.703	12.0867	3.59534	0.000504721	1.35689	up
pos_10948	Cyclocalopin A	132.321	69.6093	102.765	161.794	131.691	67.3372	2365.43	1085.16	881.256	1337.78	1821.42	2986.53	110.92	1746.26	15.7435	3.97668	0.00426808	1.23272	up
pos_1095	2-Aminobenzylstatine	1766.45	1754.95	1729.71	2380.65	1632.75	1373.08	936.012	718.453	737.247	740.985	845.539	773.883	1772.93	792.02	0.446729	-1.16253	0.000549856	1.38099	down
pos_1096	Ile Pro Arg Gly	382.439	155.128	300.349	387.442	268.209	252.481	2.07e-08	2.07e-08	2.07e-08	34.0202	2.07e-08	2.07e-08	291.008	5.67004	0.0194841	-5.68156	0.000416828	1.3595	down
pos_1097	Glu Leu Ala His	1061.71	1204.14	957.448	1582.58	1142.89	1035.02	581.412	547.705	424.631	795.215	618.196	419.839	1163.97	564.5	0.484979	-1.04401	0.000429216	1.33596	down
pos_10977	Amphenone B	48.6143	32.6813	33.3635	72.8466	80.1308	52.0287	5230.22	2511.24	2255.93	3359.36	3322.66	5902.28	53.2775	3763.62	70.6417	6.14245	0.00165277	1.29975	up
pos_1099	L-Valine	63.3893	40.5416	50.25	71.9104	52.6591	42.0351	302.535	283.559	258.813	256.608	265.837	317.773	53.4642	280.854	5.25312	2.39318	1.32e-07	1.44183	up
pos_1105	Madam	657.249	1131.48	999.728	708.317	1086.33	767.645	471.469	530.548	552.857	541.542	606.507	489.722	891.793	532.107	0.596672	-0.744991	0.00694109	1.15168	down
pos_11054	Crispolide	89.2261	90.6577	41.5219	86.2766	73.3409	58.3659	1546.25	665.181	663.553	726.499	1284.6	1789.72	73.2315	1112.63	15.1934	3.92537	0.00362631	1.24982	up
pos_11061	N-{(2R)-2-Hydroxy-2-[(8S,11S)-8-isopropyl-6,9-dioxo-2-oxa-7,10-diazabicyclo[11.2.2]heptadeca-1(15),13,16-trien-11-YL]ethyl}-N-isopentylbenzenesulfonamide	1537.41	1963.15	1504.52	1676.95	1787.97	2226.79	1172.97	1217.73	1366.28	1079.26	1228.92	974.24	1782.8	1173.23	0.658085	-0.603654	0.00162419	1.22101	down
pos_1109	Angiotensin (5-7)	1018.56	1234.36	1145.38	1286.35	936.585	1048.03	122.183	131.629	102.756	154.876	144.907	6.89452	1111.55	110.541	0.099448	-3.32991	1.14e-06	1.4657	down
pos_11128	Agavasaponin C'	5080.17	6935.69	5149.41	4348.68	4827.08	6987.62	2804.75	4445.86	5020.14	3455.71	3255.97	1380.52	5554.77	3393.83	0.610974	-0.710816	0.0113176	1.02402	down
pos_11133	Desmethyl fluvoxamine	49.6692	7.49982	36.7379	85.2244	40.2308	11.7803	4720.29	2716.16	2394.06	3301.84	3782.39	5695.51	38.5237	3768.37	97.8196	6.61205	0.00075334	1.34094	up
pos_1115	dTDP-L-epivancosamine	2.90248	2.92623	1.56757	6.5885	4.7022	19.1419	437.716	94.1077	56.8648	118.757	174.915	138.314	6.30481	170.113	26.9814	4.75389	0.0326505	1.00562	up
pos_11158	Cadabicine	3091.29	3291.66	2614.53	1812.75	2465.19	4434.85	1010.2	1257.82	1391.14	1152.8	1291.59	839.514	2951.71	1157.18	0.392036	-1.35094	0.00375579	1.19228	down
pos_1116	2-Acetylpyrrolidine	15.4159	15.5818	11.994	17.9631	10.3225	9.01862	979.58	695.262	752.628	495.909	830.446	1135.57	13.3827	814.9	60.8923	5.92819	0.000317692	1.38344	up
pos_11207	Medicoside J	11824.7	18154.6	11177.7	11936.5	11321.4	17828.5	5395.02	9900.18	10872	6719.35	7426.43	2179.48	13707.2	7082.08	0.516667	-0.952693	0.00536869	1.10932	down
pos_11209	Diphenylamine	21.7877	2.42609	8.46466	7.68396	18.9321	3.30589	641.986	257.202	257.511	286.599	488.303	804.482	10.4334	456.014	43.7071	5.4498	0.00511375	1.22376	up
pos_1125	6-Acetyloxy-3,4-dihydro-N,N,2,5,7,8-hexamethyl-2H-1-benzopyran-2-ethanamine	27.0019	33.4465	25.5171	49.8555	35.0055	24.0378	1922.95	1207.2	1264.6	1207.94	1516.97	2923.42	32.4774	1673.85	51.5388	5.68759	0.00185422	1.29416	up
pos_11251	Mabioside C	5854.59	8701.56	6145.07	6571.24	5148.33	7612.8	2984.53	3754.6	4416.34	3379.91	3355.98	2603.65	6672.27	3415.84	0.511945	-0.965938	0.000745384	1.31571	down
pos_1127	Pregabalin	517.834	377.473	445.338	754.484	522.37	358.175	172784	104992	114507	94373.8	138194	218622	495.946	140579	283.456	8.14698	0.000782028	1.34542	up
pos_11275	Tyr-Leu-Tyr-Glu-Ile-Ala-Arg	6832.16	9574.4	6546.89	6950.29	7265.68	9988.24	3583.45	4854.56	5688.24	4496.06	4057.5	1723.54	7859.61	4067.23	0.517484	-0.950413	0.0010462	1.21182	down
pos_11299	Cucurbitacin I 2-glucoside	1230.52	1539.35	1184.04	1104.31	1177.95	1716.33	606.495	697.776	830.026	621.229	675.977	445.806	1325.42	646.218	0.487559	-1.03635	0.000395175	1.29147	down
pos_11309	Vinblastine	6739.18	7091.56	5998.06	5759.94	5743.6	6856.02	3154.5	4137.03	4699.23	3749.37	3562.47	2976.65	6364.73	3713.21	0.583404	-0.777432	2.3e-05	1.34915	down
pos_11324	Acetyldeoxynivalenol	1040.02	385.706	929.098	1063.67	1480.6	489.134	5665.19	2602.73	2623.57	3630.75	3635.98	7101.06	898.039	4209.88	4.68786	2.22893	0.00565593	1.19566	up
pos_11369	2-Amino-5-formylamino-6-(5-phospho-D-ribosylamino)pyrimidin-4(3H)-one	2.07e-08	2.07e-08	2.07e-08	2.07e-08	2.07e-08	2.07e-08	180.304	270.127	472.032	253.958	235.877	301.608	2.07e-08	285.651	13782232449	33.6821	0.000910686	1.33634	up
pos_1139	Nebramine	39.3232	119.095	45.631	181.942	28.9009	31.6455	5.58401	2.07e-08	2.07e-08	2.07e-08	2.07e-08	2.07e-08	74.4229	0.930668	0.0125051	-6.32134	0.03451	1.10689	down
pos_11390	2,4-Bis(acetamido)-2,4,6-trideoxy-beta-L-altropyranose	364.392	210.142	263.497	295.886	263.445	176.387	1104.15	627.524	519.863	755.787	812.278	1274.16	262.292	848.96	3.2367	1.69452	0.00350239	1.22663	up
pos_1143	2-Deoxy-scyllo-inosose	231.379	159.013	223.516	187.973	341.204	185.266	320.68	285.576	327.572	359.295	301.736	547.308	221.392	357.028	1.61265	0.689435	0.019287	1.02688	up
pos_11431	Deacetylmoxisylyte	2.73236	0.106229	1.53697	1.45429	4.62328	0.25258	6745.93	6260.35	5865.68	6270.4	6294.86	5243.39	1.78429	6113.43	3426.26	11.7424	8.55e-07	1.45407	up
pos_11495	Lansamide 4	2286.52	2539.11	2070.48	2291.32	2116.87	2612.08	31494	24712.5	24626	27101.3	38486.6	39751.3	2319.39	31028.6	13.3779	3.74178	0.000139672	1.40028	up
pos_11499	7,12-Dihydroxy-3,11,15,23-tetraoxolanost-8-en-26-oic acid	1517.68	1604.85	1581.26	1392.99	1357.73	1599.27	833.42	933.84	1086.76	797.268	940.556	669.008	1508.96	876.809	0.581067	-0.783224	9.81e-06	1.3678	down
pos_11512	PG(18:2(9Z,11Z)/PGE1)	1071.08	1117.61	1259.41	535.769	982.686	1138.83	323.054	204.683	285.701	232.164	446.72	23.7132	1017.56	252.672	0.248311	-2.00978	0.000212064	1.27125	down
pos_11523	F16	235.556	70.7825	231.261	244.358	218.802	107.148	14359.6	12069.7	23502.9	8143.18	19571.4	14103.7	184.651	15291.8	82.8143	6.37181	0.00106946	1.34205	up
pos_11578	Porphobilinogen	218.764	130.605	229.286	230.946	269.898	117.569	552.891	323.248	376.356	551.596	553.182	735.094	199.511	515.395	2.58329	1.36921	0.00213013	1.2299	up
pos_11606	N-(L-Arginino)succinate	9.53311	2.07e-08	6.57921	9.73711	3.08714	0.00245257	211.18	245.648	305.204	353.018	311.328	267.975	4.82317	282.392	58.5491	5.87158	3.87e-05	1.41524	up
pos_11607	Erythratine	42.5469	10.8809	55.6738	83.4785	74.4621	23.0313	7813.91	7733.36	7450.56	10029.1	8011.22	6277.64	48.3456	7885.97	163.117	7.34976	1.85e-05	1.42709	up
pos_1163	Arg Tyr	1171.06	744.436	709.769	1245.35	854.066	522.556	370.978	234.43	260.068	318.162	506.127	202.22	874.54	315.331	0.360568	-1.47166	0.0031855	1.2298	down
pos_1165	4-Keto-anhydrotetracycline	93.6384	58.9567	77.0331	106.495	61.8822	75.3442	221.436	172.294	177.585	140.204	192.056	146.64	78.8915	175.036	2.21869	1.14971	0.000128099	1.32204	up
pos_1169	10,11-Epoxy-3-geranylgeranylindole	438.658	601.132	376.55	707.312	525.431	582.255	303.582	201.555	172.533	171.779	224.897	62.5501	538.556	189.483	0.351834	-1.50703	0.00023561	1.33332	down
pos_11703	3-(2-Phenylethenyl)hepta-2,4,6-trienenitrile	159.855	96.289	167.684	141.48	165.482	122.364	469.879	304.172	299.676	362.835	382.289	726.48	142.192	424.222	2.98344	1.57698	0.00716773	1.18033	up
pos_11704	Lumichrome	2111.03	1687.69	2051.56	2019.82	2622.27	2522.29	5314.29	4011.44	4913.03	4196.95	4592.2	5061.68	2169.11	4681.6	2.1583	1.1099	4.11e-06	1.42408	up
pos_11705	Lotaustralin	2.07e-08	2.07e-08	2.07e-08	2.07e-08	2.07e-08	2.07e-08	1444.25	464.833	781.224	195.858	1145.42	837.002	2.07e-08	811.431	39150307023	35.1883	0.00691399	1.21246	up
pos_11740	Microcystin LW	6260.43	6117.57	5647.09	4957.82	4437.27	6114.01	2604.2	3624.11	4172.49	2997.55	3428.51	1427.24	5589.03	3042.35	0.544342	-0.877414	0.000515378	1.24808	down
pos_11811	Riddelliine	816.388	561.369	1102.62	1127.78	389.388	176.744	5469.23	1127.16	1057.58	2685.17	4973.35	6201.36	695.716	3585.64	5.15388	2.36566	0.0253167	1.01609	up
pos_1182	omega-hydroxyfinasteride	689.82	887.067	766.18	1112.18	855.676	897.747	258.575	239.082	317.764	387.341	229.552	117.573	868.112	258.314	0.297559	-1.74875	1.56e-05	1.41225	down
pos_1184	L-Serine	101.096	57.4777	106.708	91.435	139.09	88.4284	165.13	143.275	141.49	173.721	129.402	235.304	97.3725	164.72	1.69165	0.758432	0.00639445	1.12954	up
pos_11875	Glutaminyllysine	164.41	74.1955	151.532	175.946	163.757	77.678	4779.58	959.051	1093.03	1066.73	2908	5235.37	134.586	2673.63	19.8655	4.31219	0.0244045	1.04804	up
pos_11877	Isoleucyl-Glutamate	15.3447	0.380164	7.79773	16.5257	11.6085	4.81204	281.283	228.092	196.403	284.299	270.54	502.428	9.41147	293.841	31.2216	4.96447	0.00129812	1.3071	up
pos_1188	2-aceto-2-hydroxy-butanoate	4500.97	3794.56	4102.75	4254.11	5384.9	4881.33	8614.02	7369.72	7789.52	7602.38	8051.19	8675.49	4486.44	8017.05	1.78695	0.837502	6.72e-07	1.43501	up
pos_1193	Hypoxanthine	177175	127589	152666	165401	176264	144831	310872	222747	221126	260487	277213	289752	157321	263699	1.67619	0.745182	0.000273	1.32563	up
pos_11933	2-Benzylidene-1-heptanol	2.07e-08	2.07e-08	2.07e-08	2.07e-08	2.07e-08	2.07e-08	957.627	817.435	839.575	849.633	950.188	573.706	2.07e-08	831.361	40111881729	35.2233	2.71e-05	1.43206	up
pos_11956	Avenanthramide P	300.479	133.645	289.294	306.452	353.553	205.765	47689	30707.4	20705.4	33767	31165	33495.5	264.865	32921.6	124.296	6.95763	0.000251805	1.38244	up
pos_11960	Kanamycin D	324.164	405.473	442.672	397.198	560.949	433.594	808.969	588.66	831.68	853.473	622.324	774.34	427.342	746.574	1.74702	0.804896	0.000308311	1.29701	up
pos_12025	8,9-EET	2.07e-08	2.56481	1.91326	8.23519	0.0241789	4.73707	649.662	530.352	471.453	622.581	556.565	766.455	2.91242	599.511	205.847	7.68543	3.23e-05	1.42154	up
pos_1205	7-Aminobenzo[d]isothiazol-3(2H)-one 1,1-dioxide	674.812	456.658	635.941	595.966	789.11	590.932	1259.13	1046.96	992.386	1181.18	1165.99	1474.15	623.903	1186.63	1.90195	0.927482	0.000102858	1.35248	up
pos_1207	Valyllysine	1486.03	909.469	1164.27	1697.91	1341.52	942.851	36525.7	19189.5	20714	23514.6	31425	42450	1257.01	28969.8	23.0466	4.52648	0.000774747	1.34279	up
pos_12097	Diosgenin 3-[glucosyl-(1->6)-glucosyl-(1->4)-rhamnosyl-(1->4)[rhamnosyl-(1->2)]-glucoside]	6846.01	9502.58	6176.98	5675.69	5665.76	10082.9	2424.34	5224.43	6026.98	2974.09	3493.51	1076.06	7324.98	3536.57	0.482809	-1.05048	0.00620512	1.08302	down
pos_12100	Nemonoxacin	2.07e-08	2.07e-08	2.07e-08	2.07e-08	2.07e-08	2.07e-08	1446.36	664.29	683.239	587.777	1039.88	979.937	2.07e-08	900.247	43435554335	35.3382	0.00104126	1.33765	up
pos_1211	3,5-dihydroxy-4-(sulfooxy)benzoic acid	463.043	232.988	498.145	334.164	544.526	292.141	1031.7	735.618	664.889	1061.41	757.034	1686.87	394.168	989.585	2.51057	1.32801	0.0103824	1.12046	up
pos_12143	4-Amino-1-[(1S,2S,4S)-4,5-bis(hydroxymethyl)-2-bicyclo[3.1.0]hexanyl]pyrimidin-2-one	476.182	167.023	428.951	418.255	689.383	234.002	1611.3	1201.73	1189.21	1485.3	1570.97	2093.67	402.299	1525.36	3.79162	1.92281	9.9e-05	1.35629	up
pos_12170	Thymoctonan	1177.15	2876.44	1341.09	1740.71	1078.12	2462.41	299.349	500.455	556.454	347.489	381.965	259.914	1779.32	390.938	0.219712	-2.18631	0.00539886	1.25374	down
pos_12236	Elatoside K	2139.6	2603.8	1736.72	1444.01	1678.58	2736.21	655.228	1563.73	1735.24	902.568	1024.37	230.23	2056.49	1018.56	0.495292	-1.01365	0.00804708	1.04693	down
pos_1225	2-Amino-1,5-dihydro-4H-imidazol-4-one	213.985	162.53	198.996	204.393	235.007	186.316	346.929	308.608	310.406	320.064	348.898	389.57	200.205	337.412	1.68534	0.753038	9.63e-06	1.39371	up
pos_1226	Acetone cyanohydrin	14.0911	17.3722	9.02367	38.06	7.03399	14.5542	469.249	290.909	284.936	339.664	399.668	498.937	16.6892	380.561	22.8028	4.51114	0.000162816	1.38678	up
pos_12279	(4-{2-[(1R,16Z,24Z,29Z)-1,18-dihydroxy-19,31-dimethoxy-15,17,21,23,30,36-hexamethyl-2,3,10,14,20-pentaoxo-11,27,37-trioxa-4-azatetracyclo[31.3.1.0??,??.0????,????]heptatriaconta-16,24,29-trien-12-yl]propyl}-2-methoxycyclohexyl)oxidanesulfonic acid	711.529	1064.58	762.309	724.86	724.433	1081.39	205.53	427.084	578.639	394.214	307.777	77.2637	844.85	331.751	0.392675	-1.34859	0.00051889	1.24975	down
pos_1228	Cytosine	1168.81	1131.91	1075.24	1048.26	1402.99	1247.3	1623.84	1761.43	2309.82	2036.3	2094.71	1948.71	1179.09	1962.47	1.6644	0.735002	0.000151646	1.35555	up
pos_12333	4'-Oxonebramine	503.144	360.077	477.347	582.862	385.045	393.245	357.534	223.569	262.115	258.002	328.574	388.194	450.287	302.998	0.672901	-0.571534	0.00801302	1.09579	down
pos_12339	milbemycin alpha9	1935.51	2250.73	2200.37	919.925	1651.17	2247.09	1949.78	3252.24	4122.88	2626.57	4317.37	5911.08	1867.46	3696.65	1.9795	0.985139	0.0226862	1.02554	up
pos_12359	CDP-DG(i-14:0/20:4(6Z,8E,10E,14Z)-2OH(5S,12R))	1703.04	1282.21	1457.56	1859.67	1126.53	1357.5	1119.1	753.696	850.774	934.175	1050.51	1168.26	1464.42	979.42	0.66881	-0.580331	0.00548654	1.1671	down
pos_1237	Chrycolide	131.168	122.501	224.867	78.4843	196.48	190.918	598.364	698.398	926.472	501.677	652.252	1646.08	157.403	837.208	5.31888	2.41112	0.0104218	1.1521	up
pos_12382	Decyl alcohol	744.211	349.249	732.98	620.613	742.464	436.361	1511.03	851.304	808.273	1312.36	1176.2	2391.34	604.313	1341.75	2.22029	1.15075	0.025141	1.01434	up
pos_12419	Azaspiracid 5	1165.47	1403.36	1206.51	737.17	1145.37	1708.9	343.095	587.387	749.066	498.133	478.984	250.896	1227.8	484.593	0.394686	-1.34122	0.0011848	1.20091	down
pos_1242	N-Acetyl-alpha-D-glucosamine 1-phosphate	62.23	65.355	70.7144	50.9911	87.6604	91.3718	109.074	120.35	107.223	129.674	92.4368	64.0385	71.3871	103.799	1.45403	0.540061	0.0198542	1.02272	up
pos_12463	5-Amino-1-[(2R,3R,4S,5R)-5-[(benzylamino)methyl]-3,4-dihydroxyoxolan-2-yl]imidazole-4-carboxamide	37.1954	40.6551	27.3155	39.2554	37.9545	45.3146	2980.9	2463.78	1966.97	2901.39	3349.35	3834.35	37.9484	2916.12	76.8443	6.26387	0.000119319	1.39976	up
pos_1247	5,6-Carboxyfluorescein	150.117	61.3171	173.712	214.906	182.971	93.8262	667.888	406.707	396.569	369.718	553.111	562.896	146.142	492.815	3.37217	1.75368	0.000317071	1.32376	up
pos_12506	Nefopam	1472.5	823.03	1480.7	1786.21	1772.01	1027.54	14495	10461.8	10390.7	11918.7	12645.7	16124.8	1393.66	12672.8	9.09315	3.18478	4.92e-05	1.41488	up
pos_12559	(S)-Hemiketal	16.6089	7.63805	19.3285	21.6587	23.4875	6.31392	1009.05	791.859	887.939	1373.55	1063.21	2167.5	15.8393	1215.52	76.7408	6.26192	0.00214687	1.27375	up
pos_12561	7,8-Dihydro-2'-deoxyguanosine	44.0208	21.9239	39.9536	76.0927	76.2163	22.3644	1114.87	620.293	486.915	604.348	618.162	1172.83	46.762	769.569	16.4572	4.04064	0.00177765	1.29503	up
pos_12594	Cinnamoylglycine	2.07e-08	1.7974	1.25358	1.43953	3.35998	9.88337	318.929	288.883	341.757	296.751	270.632	353.68	2.95564	311.772	105.484	6.72087	2.08e-06	1.45022	up
pos_12613	Norchelerythrine	52.1023	17.1524	46.1654	40.9754	49.3559	23.8905	5645.97	4058.71	3869.89	4508	4530.27	4648.57	38.2737	4543.57	118.713	6.89133	1.01e-05	1.44066	up
pos_12632	(3'x,5'a,9'x,10'b)-O-(3-Hydroxy-6-oxo-7-drimen-11-yl)umbelliferone	765.231	854.427	845.97	654.883	877.745	859.49	1282.92	1597.12	1554.91	1130.72	1228.32	1527.94	809.624	1386.99	1.71313	0.776631	0.000345077	1.34414	up
pos_12645	Ellipticine	139.994	79.814	137.3	130.022	138.357	81.7602	2776.22	1336.01	2015.2	1036.21	2665.94	2625.48	117.875	2075.84	17.6106	4.13837	0.00133108	1.32901	up
pos_12653	PE(14:1(9Z)/PGE2)	156.619	151.322	123.552	111.114	109.885	168.873	1362.57	848.994	699.262	897.45	949.335	1632.8	136.894	1065.07	7.78024	2.95981	0.00135411	1.31011	up
pos_12658	Collagen	724.855	999.708	858.395	760.973	819.762	1287.29	170.752	243.563	398.111	264.283	235.745	100.204	908.497	235.443	0.259157	-1.9481	0.000168117	1.32987	down
pos_12666	Nicotinic acid-tyr-(N(sigma)-benzyloxycarbonyl-arg)lys-his-pro-ile-OH	1052.91	1514.2	908.907	757.422	829.783	1667.56	518.739	575.642	865.16	502.179	414.423	108.057	1121.8	497.367	0.443366	-1.17343	0.00866494	1.06801	down
pos_12668	Antigonadotropic decapeptide	1278.37	1906.26	1402.45	868.94	1422.01	2155.87	567.863	876.752	987.41	732.852	688.122	226.949	1505.65	679.991	0.451626	-1.1468	0.00518232	1.099	down
pos_12670	Oxybuprocaine	112.255	70.1656	105.197	122.547	126.389	67.0314	1199.18	1024.7	866.059	1289.52	1041.63	1387.55	100.598	1134.77	11.2803	3.49574	3.67e-05	1.41461	up
pos_12671	p-Cresol, a-[2-(dimethylamino)ethoxy]-a-o-tolyl-	29.1473	38.0425	18.4419	39.0345	44.5639	29.2012	2287.67	1703.64	1569.56	1993.29	1745.45	1791.6	33.0719	1848.54	55.8945	5.80463	1.13e-05	1.43662	up
pos_12725	Hoduloside IX	378.62	531.957	389.407	222.368	310.753	567.296	69.0046	151.826	184.832	95.0638	137.272	15.5185	400.067	108.919	0.272253	-1.87698	0.00161019	1.21775	down
pos_12728	Araloside C	2542.1	4682.94	2473.54	1995.26	2239.68	4935.63	612.86	1706.88	2550.01	1029.42	1085.25	477.237	3144.86	1243.61	0.395442	-1.33846	0.0150905	1.02541	down
pos_12729	Fuberidazole	7.17166	11.1944	28.1983	17.4567	14.6026	6.39963	2279.33	2451.63	2543.17	1055.17	1847.38	3556.8	14.1705	2288.91	161.526	7.33562	0.00108905	1.33245	up
pos_12757	PA(19:2(10Z,13Z)/LTE4)	361.752	467.96	368.311	308.302	347.574	509.814	15710.6	12762.7	8684.81	14204.3	11182.2	21337.5	393.952	13980.4	35.4874	5.14924	0.000604832	1.34464	up
pos_12776	(8S,9S,10S,13S,14S,17R)-17-Hydroxy-17-(2-hydroxyacetyl)-1,10,13-trimethyl-6,7,8,9,12,14,15,16-octahydrocyclopenta[a]phenanthrene-3,11-dione	1446.88	1996.33	1603.5	1439.45	1265.02	1890.27	500.205	724.633	966.276	755.666	789.897	406.742	1606.91	690.57	0.429751	-1.21843	0.000117252	1.33287	down
pos_12835	12-trans-Hydroxy juvenile hormone III	1144.84	520.099	1207.72	943.691	1366.99	729.498	7920.59	4857.38	5177.3	5884.04	6896.06	10300	985.473	6839.23	6.94005	2.79495	0.000777855	1.33892	up
pos_12862	PE(20:4(6E,8Z,11Z,13E)-2OH(5S,15S)/14:1(9Z))	80.3207	196.698	98.2151	105.492	82.527	167.936	13405.7	10006.7	8000.69	12268.6	10596.6	18153	121.865	12071.9	99.0595	6.63022	0.000408195	1.3609	up
pos_12889	Methionyl-Lysine	628.804	416.427	492.025	726.796	727.233	540.159	15612	12522	12260.9	14495.2	15845.2	13444.5	588.574	14030	23.8372	4.57514	3.64e-06	1.4468	up
pos_12890	4-Amino-anhydrotetracycline	5.57901	7.26248	14.7813	36.4013	25.8158	12.9091	771.941	460.652	339.699	417.082	400.118	751.868	17.1248	523.56	30.5732	4.93419	0.00119845	1.31777	up
pos_1291	Validamycin A	89.294	113.966	100.229	118.013	106.97	109.51	40.9031	44.7992	46.285	45.0976	19.0624	2.07e-08	106.33	32.6912	0.30745	-1.70158	4.02e-05	1.38597	down
pos_12929	Crocin 4	615.127	695.279	581.605	437.495	555.809	675.686	930.147	860.948	1091.12	909.834	1119.28	696.635	593.5	934.661	1.57483	0.655195	0.00165076	1.22882	up
pos_1296	p-cresol	5018.98	3994.5	5513.45	5924.38	5902.17	4855.43	8603.95	6613.92	6328.01	7705.3	6646.57	8683.35	5201.48	7430.18	1.42847	0.514474	0.00215263	1.18226	up
pos_13046	Hydroxylated N-acetyl desmethyl frovatriptan	57.2217	28.5093	56.8164	63.195	61.4268	28.6084	1112.61	1077.97	1153.86	1049.13	1071.88	1219.21	49.2963	1114.11	22.6003	4.49827	3.69e-08	1.45888	up
pos_13060	Doxylamine	205.698	103.059	206.715	195.837	207.485	124.083	5713.25	2191.07	2333.51	2606	3580.32	6343.02	173.813	3794.53	21.8311	4.44831	0.00444143	1.23482	up
pos_13061	Gamma glutamyl ornithine	55.8196	50.5274	53.9323	99.0682	55.7816	46.087	2528.39	1256.51	910.716	1695.26	1820.87	2820.04	60.2027	1838.63	30.5407	4.93266	0.0018778	1.28921	up
pos_13069	SENECIPHYLLINE	312.439	195.439	285.525	367.255	242.739	193.037	1625.05	663.598	728.732	1155.19	1374.68	1574.55	266.072	1186.97	4.46107	2.15739	0.00258586	1.25572	up
pos_13073	Tuftsin	69.6434	196.592	65.3945	50.8439	77.7655	79.5146	228.715	121.162	244.184	504.226	363.101	275.902	89.9589	289.548	3.21867	1.68647	0.0115882	1.04433	up
pos_1309	Caffeic aldehyde	23139.9	15532.1	27450.4	25881.4	28717.8	19634.8	49592.9	34508.6	32426.2	44908.3	35945.2	61647.3	23392.7	43171.4	1.84551	0.884016	0.00568471	1.15097	up
pos_1310	N-acetyl-L-2-aminoadipate(2-)	384.253	252.501	318.315	508.989	399.543	388.006	3614.65	3048.12	6050.76	5153.46	2915.78	3166.3	375.268	3991.51	10.6364	3.41094	0.00101531	1.32132	up
pos_13123	Brevetoxin B2	2698.74	2419.38	2416.41	1501.01	2658.94	2081.74	131.251	308.349	494.506	331.834	179.502	133.557	2296.04	263.166	0.114618	-3.1251	4.13e-05	1.36782	down
pos_13129	6-Hydroxydaidzein 4'-glucoside	162.909	20.284	148.607	57.0185	141.051	55.4339	633.263	587.318	655.546	846.296	383.227	1987	97.5506	848.775	8.70087	3.12116	0.0240285	1.03328	up
pos_1314	Plastoquinol-1	3584.67	2200.24	3169.48	5288.92	3369.98	2490.89	11392.6	7095.41	7081.72	7843.7	9284.99	11898.4	3350.7	9099.47	2.71569	1.44132	0.000491123	1.27805	up
pos_13140	Hesperetin 7-neohesperidoside	2.07e-08	1.06948	1.40464	2.07e-08	1.4017	3.76127	1371.12	1205.18	1037.87	1069.68	1184.65	1203.27	1.27285	1178.63	925.978	9.85483	2.17e-06	1.45209	up
pos_13153	N-Lauroylglycine	38.1347	26.3586	33.9546	48.336	47.3578	34.2139	368.55	368.819	433.391	397.66	390.582	266.108	38.0593	370.852	9.74406	3.28452	2.21e-05	1.42937	up
pos_13154	Diosmetin	271.737	106.48	269.456	264.866	222.13	138.318	7746.39	4888.33	4012.82	4685.29	4877.46	7706.25	212.165	5652.76	26.6433	4.7357	0.00044878	1.36506	up
pos_13155	Peonidin 3-O-glucoside	2.89514	1.6498	0.23405	0.559654	0.140659	3.85492	4464.24	2820.78	2130.15	2736.23	2690.09	4344.1	1.5557	3197.6	2055.4	11.0052	0.000465006	1.36291	up
pos_13196	2-[(L-Alanin-3-ylcarbamoyl)methyl]-3-(2-aminoethylcarbamoyl)-2-hydroxypropanoate	827.183	275.433	674.608	588.981	769.35	382.221	1974	1048.18	955.325	1407.34	1279.67	2986.72	586.296	1608.54	2.74356	1.45605	0.020708	1.04589	up
pos_13206	Camelliasaponin C1	203.435	649.884	272.322	236.323	261.414	637.123	18.2998	119.448	151.122	75.461	101.992	21.999	376.75	81.3871	0.216024	-2.21074	0.0164834	1.08824	down
pos_13210	3-(N-Maleimidopropionyl)biocytin	2.00959	10.5092	0.0200812	6.57609	4.55412	16.0141	1064.74	891.336	787.531	814.009	810.303	976.087	6.61387	890.667	134.667	7.07325	6e-06	1.44442	up
pos_13246	MEBHYDROLIN	305.497	106.991	239.033	223.104	299.814	132.931	2977.45	2369	2222.7	2772.48	2744.73	2787.9	217.895	2645.71	12.1421	3.60195	1.39e-06	1.44613	up
pos_13248	Olitorin	778.113	672.306	571.611	900.81	632.102	745.099	417.858	464.804	574.542	681.527	561.032	423.666	716.674	520.571	0.726372	-0.46122	0.0119824	1.08419	down
pos_13267	Phorbol	198.999	453.61	227.075	270.312	535.666	587.145	3797.18	2536.36	3035.95	2298.49	3568.44	3072.87	378.801	3051.55	8.0558	3.01003	4.17e-05	1.4186	up
pos_13268	[4-(3-Benzyl-4-hydroxybenzyl)-3,5-dimethylphenoxy]acetic acid	16.9452	1.44305	27.6427	1.24489	21.0262	7.76133	5087.02	1929.74	1745.85	3115.94	3161.94	6413.16	12.6772	3575.61	282.049	8.1398	0.00503803	1.2173	up
pos_13269	Ustiloxin D	584.631	759.31	582.462	600.698	729.052	823.428	3869.79	2601.33	2959.2	2707.06	3478.54	4200.58	679.93	3302.75	4.85748	2.28021	0.000147088	1.39712	up
pos_1328	Hesperaline	12786.8	10904.5	11736.9	14807	10140.3	8196.95	9198.9	5497.34	4809.2	5987.25	8763.18	5296.34	11428.7	6592.03	0.576795	-0.793871	0.00264261	1.18822	down
pos_13289	Ala-Phe-Ala	73.4007	36.1461	57.2691	62.2436	72.5254	44.4825	3074.29	1759.51	2350.63	1789.28	3165.45	2991.05	57.6779	2521.7	43.7204	5.45024	0.000235555	1.39514	up
pos_13296	Basellasaponin A	1013.16	460.668	822.238	273.194	655.313	506.049	1846.43	1265.41	1217.68	2463.88	1630.75	2712.83	621.771	1856.16	2.98529	1.57787	0.00304192	1.20511	up
pos_13300	2-Methyl-3-n-amyl-dihydropyrrole	2.07e-08	0.0307608	2.07e-08	2.07e-08	0.038493	2.07e-08	128.147	249.121	334.726	133.357	266.379	78.7812	0.0115423	198.418	17190.5	14.0693	0.00448747	1.24147	up
pos_1331	(2S,2'S)-Pyrosaccharopine	2677.67	2279.82	2616.93	3046.53	3023.84	3374.45	4599.91	4646.8	6875.16	4299.59	4220.34	4101.37	2836.54	4790.53	1.68886	0.756053	0.00446187	1.20085	up
pos_13331	CDP-DG(a-15:0/20:4(6E,8Z,11Z,14Z)+=O(5))	776.311	433.852	435.371	240.343	450.305	362.958	860.326	858.208	1174.1	943.469	1347.77	858.662	449.857	1007.09	2.23869	1.16265	0.000571849	1.27208	up
pos_13337	Bacilysin	223.995	85.5121	111.058	223.439	157.066	65.2695	1014.69	378.886	497.619	450.564	613.033	754.655	144.39	618.241	4.28175	2.0982	0.00340254	1.22378	up
pos_13339	Lipoxin B4	130.887	417.528	226.088	244.558	243.926	324.436	1161.94	1141	1328.71	781.428	1670.06	1178.63	264.57	1210.3	4.57457	2.19364	0.00024667	1.35545	up
pos_1334	Carbamazepine-O-quinone	506.099	246.365	283.395	690.743	480.444	546.835	1295.25	967.812	856.591	645.955	659.541	657.459	458.98	847.102	1.84562	0.884104	0.0131867	1.03246	up
pos_13349	N2-Fructopyranosylarginine	0.0228188	141.36	13.7799	12.2827	9.99063	86.5975	3560.07	1185.59	1821.51	1107.32	3906.57	4793.21	44.0056	2729.04	62.0159	5.95457	0.00834163	1.18006	up
pos_13367	Americine	1499.61	1194.31	1369.67	1485.75	980.332	1613.79	366.79	452.932	489.383	480.954	357.929	255.943	1357.24	400.655	0.295198	-1.76025	5.29e-05	1.39913	down
pos_1337	Isoleucyl-Arginine	5583.45	4156.69	4513.95	7304.21	4691.46	4023.58	4097.02	2895.47	2919.98	3103.05	3269	3395.58	5045.56	3280.02	0.65008	-0.621312	0.0155038	1.10877	down
pos_13380	Pro-Pro-Pro	118.797	77.3629	95.8775	89.5446	129.709	80.8728	8622.12	8946.95	9031.67	10070.7	9234.84	8768.51	98.6938	9112.46	92.3306	6.52874	1.25e-07	1.45523	up
pos_134	beta-Thujaplicin	39.2224	55.8597	57.4061	79.3261	28.5685	38.8061	41.7207	2.07e-08	2.07e-08	2.07e-08	2.07e-08	2.07e-08	49.8648	6.95345	0.139446	-2.84222	0.00178478	1.22973	down
pos_13414	Praziquantel	346.914	138.446	255.277	263.098	356.893	162.349	4097.71	2196.24	3804.96	1872.27	5178.3	3865.67	253.829	3502.53	13.7987	3.78646	0.00135135	1.32964	up
pos_13421	Phenyltoloxamine	20.5491	9.03953	24.1975	21.9935	35.635	12.2676	7146.43	7882.75	7434.59	9306.95	7806.33	6606.07	20.6137	7697.19	373.402	8.54458	5.08e-06	1.4394	up
pos_13422	Melanostatin	339.11	245.105	293.989	406.601	396.191	285.805	7435.77	4659.8	6125.81	5004.6	6937.94	8910.59	327.8	6512.42	19.867	4.3123	0.000212484	1.39335	up
pos_13423	Quinine	161.899	132.368	117.22	183.022	144.424	141.67	4712.87	3289.79	3713.55	3555.74	4391.96	5342.3	146.767	4167.7	28.3967	4.82765	5.64e-05	1.42031	up
pos_13424	2-Methylguanosine	11.2418	4.68173	9.94416	11.2914	10.1363	10.7671	636.932	383.368	452.562	382.197	593.432	722.107	9.67709	528.433	54.6066	5.771	0.000295763	1.38484	up
pos_1345	beta-Citryl-L-glutamate	3662.87	5228.38	5153.06	3193.66	4857.43	5243.98	11721.6	11901.4	12110.2	9292.59	11281.2	15947.6	4556.56	12042.4	2.64287	1.40211	0.000136929	1.36988	up
pos_1346	Neamine	12890.6	9580.84	10405.9	18297.4	11195.6	9273.31	9169.26	6466.82	6021.97	6897.61	7762.92	7701.89	11940.6	7336.74	0.614436	-0.702664	0.0188675	1.09359	down
pos_1347	Validoxylamine A	2238.51	1756.89	2019.9	2799.23	2497.14	2455.15	3686.29	3492.64	4107.98	3128.36	3192.03	3589.11	2294.47	3532.74	1.53967	0.622624	0.000154967	1.29851	up
pos_13492	Orphenadrine	35.3881	27.646	41.836	30.9817	39.1152	33.112	2767.56	2181.32	2295.95	2364.36	2513.6	2657.31	34.6798	2463.35	71.0312	6.15038	1.39e-06	1.45341	up
pos_13493	2-Piperidinecarboxamide, 1-butyl-N-(4-hydroxy-2,6-dimethylphenyl)-	120.905	98.9429	133.546	108.77	183.359	153.08	251.461	199.089	224.468	318.432	195.909	222.525	133.1	235.314	1.76794	0.822072	0.00145308	1.2316	up
pos_135	(S)-Piperidine-2-carboxamide	1340.95	1487.25	1459.79	2185.05	1438.84	1236.02	893.892	556.429	464.951	623.936	699.653	515.199	1524.65	625.677	0.410374	-1.28499	0.000564111	1.34306	down
pos_13505	Isoleucyl-Lysine	0.783469	0.130557	2.07e-08	4.06438	0.00313525	1.62018	427.676	372.486	346.061	474.721	368.907	281.47	1.10029	378.553	344.05	8.42647	3.5e-05	1.41971	up
pos_13507	S-(Hydroxymethyl)glutathione	62.9781	29.1234	57.3473	16.4221	54.6731	38.8043	1475.52	1015.39	1108.56	1142.51	1434.2	2164.5	43.2247	1390.11	32.1602	5.0072	0.000541366	1.35866	up
pos_1352	Methyl (9Z)-6'-oxo-6,5'-diapo-6-carotenoate	2144.62	1482.41	1519.45	2858.86	1861.59	1721.57	1288.28	1067.02	950.082	965.994	1063.61	968.487	1931.42	1050.58	0.543943	-0.878474	0.00759848	1.19499	down
pos_13520	Cinchonidine	191.758	81.6695	145.96	142.958	194.429	86.6989	1394.38	943.226	1222.61	1019.67	1647.9	1473.74	140.579	1283.59	9.13071	3.19073	0.000112084	1.40792	up
pos_13531	Enkephalinamide-leu	167.248	170.133	90.8053	79.0625	129.579	165.779	1166.85	817.262	925.504	671.632	1176.86	715.159	133.768	912.212	6.81936	2.76964	0.000258682	1.38731	up
pos_1355	Terpentecin	8772.73	8418.16	8145.29	11917.4	9063.85	9269.77	7652.78	6669.67	6027.62	6391.22	6241.03	6743.28	9264.54	6620.93	0.714653	-0.484684	0.00357977	1.23564	down
pos_13554	11-nor-9-carboxy-Delta(9)-tetrahydrocannabinol	892.966	258.036	1168.21	607.817	889.29	398.329	2642.56	1377.17	1715.67	3052.82	2121.01	5903.96	702.442	2802.2	3.98923	1.99611	0.0247011	1.0221	up
pos_1358	Citreoviridin A	5667.97	4402	4961.08	6784.29	6012	4622.52	7270.48	5908.54	6320.95	7236.05	7138.34	7537.67	5408.31	6902.01	1.27619	0.351838	0.00946835	1.03627	up
pos_13593	Physapubescin	115.672	221.987	135.669	84.7965	145.886	317.15	9.96759	61.4755	83.5203	27.0134	41.6281	32.3517	170.194	42.6594	0.250653	-1.99624	0.0129969	1.06411	down
pos_13603	3-Heptylpyridine	2.07e-08	2.07e-08	2.07e-08	2.07e-08	2.07e-08	2.07e-08	275.707	359.17	449.753	366.802	574.998	263.209	2.07e-08	381.607	18411935039	34.0999	0.00048849	1.36486	up
pos_1361	Pro Asn Gly Pro	1415.91	1260.57	1350.31	2072.79	1518.5	1362.22	1309.32	1035.72	921.157	999.318	1067.14	1056.93	1496.72	1064.93	0.711512	-0.491041	0.0137639	1.10071	down
pos_13613	3,4-Dihydroxy-9,10-secoandrosta-1,3,5(10)-triene-9,17-dione	714.23	797.526	847.512	700.756	912.218	761.366	8726.33	5385.85	6369.29	5316.87	8856.87	11983.3	788.935	7773.09	9.85264	3.30051	0.00118731	1.32632	up
pos_13623	1-Octen-3-yl glucoside	496.609	440.943	505.229	549.166	635.23	288.955	8784.24	5641.94	6184.64	6442.31	7629.72	9638.07	486.022	7386.82	15.1985	3.92586	0.000116908	1.40475	up
pos_13624	Xanthoplanine	33.5383	40.3383	42.7587	54.0308	69.5988	48.5521	3519.95	2852.28	4740.27	2419.29	3866.62	4026.16	48.1362	3570.76	74.1805	6.21297	0.000147855	1.40877	up
pos_13631	Cyclohexane-1-carboxylate	1519.57	678.349	1457.79	1351.76	1456.68	780.09	3464.75	1913.94	2010.39	2747.01	2568.19	5283.02	1207.37	2997.88	2.48298	1.31207	0.0157406	1.07198	up
pos_1364	Dextran-70	4765.17	4284.14	4092.95	6012.42	4585.65	5005.39	3173.03	2696.17	2463.18	2482.5	2317.64	2283.79	4790.95	2569.38	0.536299	-0.89889	0.000155271	1.36587	down
pos_13643	Mepartricin	126.221	395.743	198.162	83.4516	164.353	346.297	37.1239	17.7808	70.4064	2.07e-08	42.7017	2.07e-08	219.038	28.0021	0.127841	-2.96757	0.0123659	1.10859	down
pos_13650	Zalcitabine	1574.6	1196.59	3192.95	1575.36	2624.97	2024.49	6343.08	5506.86	5622.46	6048.18	6582.17	12927.2	2031.49	7171.65	3.53024	1.81977	0.00591629	1.18882	up
pos_13652	Desmethylglymidine	567.428	484.754	1182.26	584.384	982.861	837.079	2307.29	2092.83	2122.09	2266.13	2418.83	4836.75	773.127	2673.99	3.45866	1.79022	0.00627761	1.18398	up
pos_13653	Asn-Gly-OH	127.986	92.6302	275.669	125.794	227.121	156.573	520.184	453.991	477.093	495.602	507.041	1058.6	167.629	585.418	3.49235	1.8042	0.00587413	1.18447	up
pos_13686	Edivoxetine	84.9038	44.5886	69.8144	69.277	99.6597	58.9956	3664.3	2262.81	2865.52	2330.85	3039.32	3561.44	71.2065	2954.04	41.4856	5.37454	7.24e-05	1.42069	up
pos_13710	Aldosterone	61.3489	18.1079	68.0402	20.689	59.2291	23.1472	4238.37	1962.82	3710.74	1970.03	5054.5	4025.51	41.7604	3493.66	83.6597	6.38646	0.0011258	1.33815	up
pos_13729	Mucronine D	124.879	144.757	126.132	114.076	149.529	86.6355	315.116	165.011	210.365	258.441	366.565	410.867	124.335	287.728	2.31413	1.21047	0.00705975	1.16671	up
pos_13786	Trigoneoside XIIIa	244.807	298.857	270.755	169.451	194.478	290.624	794.929	665.504	830.026	494.746	861.401	468.934	244.829	685.924	2.80165	1.48628	0.000992099	1.31466	up
pos_13825	Chinenoside II	93.2713	119.295	96.5984	110.989	73.163	131.308	46.4232	16.3537	107.734	76.2185	18.8832	2.07e-08	104.104	44.2687	0.425235	-1.23367	0.0143008	1.06886	down
pos_13868	Astromicin	342.953	449.519	325.14	381.136	550.887	499.941	7418.11	4345.62	5240.16	4370.81	6117.74	8156.2	424.929	5941.44	13.9822	3.80552	0.000360807	1.37786	up
pos_13869	Cyclopassifloside VI	33.852	43.2648	31.311	31.0823	29.9121	19.0847	71.3853	52.4339	59.2191	56.4416	105.328	93.502	31.4178	73.0516	2.32517	1.21733	0.00402063	1.1824	up
pos_1388	N6-Acetyl-LL-2,6-diaminoheptanedioate	128.601	268.358	273.278	17.4716	163.725	141.032	671.569	787.812	689.124	646.6	793.207	1099.2	165.411	781.252	4.7231	2.23973	5.24e-05	1.36297	up
pos_13889	Milrinone	0.164503	0.135392	0.521277	0.793387	0.178954	0.00525022	491.301	298.943	422.957	118.48	467.254	672.359	0.299794	411.882	1373.88	10.424	0.00301289	1.27533	up
pos_13891	3-Eicosyne	2.07e-08	3.37655	2.07e-08	2.07e-08	6.03961	14.0519	345.594	246.358	210.338	672.642	415.269	526.059	3.91134	402.71	102.96	6.68593	0.00252709	1.25304	up
pos_139	N-Acetylornithine	2493.86	2920.35	2648.38	3535.35	2795.31	2749.6	1923.01	1486.29	1367.47	1581.84	1621.72	1534.54	2857.14	1585.81	0.555034	-0.849352	8.55e-05	1.39474	down
pos_13912	Nateglinide	70.4901	86.535	57.9246	62.6522	178.605	158.838	355.821	375.815	471.308	40.382	360.907	330.045	102.508	322.38	3.14494	1.65303	0.0125375	1.13287	up
pos_13914	4-Amino-3-hydroxybutanoylcarnitine	2.07e-08	2.07e-08	2.07e-08	2.07e-08	2.07e-08	2.07e-08	615.731	270.529	269.871	237.228	350.783	434.896	2.07e-08	363.173	17522541561	34.0285	0.00156902	1.31364	up
pos_13915	Nepetaside	60.4568	51.0033	50.9208	65.3756	72.3031	49.9862	1465.44	1099.38	938.42	1301.98	1047.39	1765.46	58.341	1269.68	21.7631	4.44381	0.000201791	1.3847	up
pos_13920	Histidylalanine	565.257	514.503	526.981	746.153	640.557	573.611	1499.17	893.058	992.075	841.6	1137.96	1495.2	594.51	1143.18	1.92289	0.943275	0.00476552	1.19167	up
pos_13921	(1(10)E,4a,5E)-1(10),5-Germacradiene-12-acetoxy-4,11-diol	3150.95	3052.98	2918.32	2146.93	7729.21	6934.46	9603.19	10097.1	10659.5	7879.82	8371.59	10801.4	4322.14	9568.77	2.2139	1.14659	0.00160922	1.29096	up
pos_13927	2-(alpha-Hydroxypropyl)thiamine diphosphate	174.182	41.5063	118.446	80.3969	137.879	45.4665	601.695	513.732	540.995	781.813	420.337	463.922	99.646	553.749	5.55716	2.47435	0.000115741	1.36185	up
pos_13929	DG(LTE4/2:0/0:0)	22.0097	104.125	29.4009	60.3813	90.359	163.074	10.6889	5.05828	2.07e-08	4.0542	9.14071	13.522	78.2251	7.07736	0.0904742	-3.46635	0.0210842	1.04973	down
pos_13931	Pantoyllactone glucoside	2.07e-08	2.07e-08	2.07e-08	2.07e-08	2.07e-08	2.07e-08	101.771	476.739	608.858	299.941	191.582	112.036	2.07e-08	298.488	14401585147	33.7455	0.0165198	1.09232	up
pos_13932	Cyclocalopin F	0.172264	2.07e-08	2.07e-08	2.07e-08	0.00427009	2.07e-08	56.7499	291.635	364.088	148.241	100.472	32.0841	0.0294224	165.545	5626.5	12.458	0.029071	1.01612	up
pos_13942	N-Acetylsphinganine	112.706	191.538	341.926	66.944	202.96	194.003	267.625	334.424	338.469	391.557	287.415	514.242	185.013	355.622	1.92215	0.942718	0.0090937	1.07158	up
pos_13943	FMNH2	2.07e-08	2.07e-08	2.07e-08	2.07e-08	2.07e-08	2.07e-08	666.735	298.343	298.778	884.246	562.82	1760.01	2.07e-08	745.155	35952612206	35.0654	0.0204106	1.04942	up
pos_13944	Coriandrin	2.07e-08	2.07e-08	2.07e-08	2.07e-08	2.07e-08	2.07e-08	384.485	188.487	196.186	562.22	333.955	1092.41	2.07e-08	459.625	22176196902	34.3683	0.0210299	1.04428	up
pos_13959	Tilisolol	894.891	113.224	167.574	243.836	196.14	119.263	2669.03	1860.33	1959.25	2071.54	2114.31	3022.3	289.155	2282.8	7.89472	2.98089	1.23e-05	1.3842	up
pos_13976	Epijasminoside A	53.9425	34.6401	33.7319	72.5164	65.0293	31.2005	2644.03	2043.66	2904.66	1503.19	2710.55	2831.56	48.5101	2439.61	50.2907	5.65222	0.000126352	1.41304	up
pos_13980	Daumone	77.6932	113.384	82.7729	53.5475	268.601	264.404	2782.85	2071.96	2408.35	2081.61	2584.89	2989.43	143.4	2486.52	17.3397	4.116	8.99e-06	1.44062	up
pos_13996	6''-O-Carbamoylkanamycin A	90.6159	241.046	119.72	27.586	83.7563	329.637	18.0212	4.44834	12.3781	1.55681	2.07e-08	2.07e-08	148.727	6.06741	0.0407957	-4.61544	0.0273705	1.00748	down
pos_14001	Lysyltryptophan	197.898	120.515	217.532	163.344	221.298	176.208	4638.26	2355.36	2721.41	2739.24	3569.03	5365.23	182.799	3564.76	19.5009	4.28547	0.000987054	1.33442	up
pos_14006	Terazosin	243.059	241.482	256.714	233.907	506.677	389.66	5395.91	2901.02	3122.07	3263.21	3981.43	6208.67	311.917	4145.38	13.29	3.73227	0.000933077	1.33654	up
pos_14013	Cyproheptadine	88.9109	57.8575	70.3863	59.8364	83.5856	73.509	5836.97	5479.96	5602.44	6381.56	6615.75	6085.87	72.3476	6000.42	82.9388	6.37398	4.96e-07	1.45377	up
pos_14015	3-Dehydroecdysone	910.506	818.042	888.511	799.049	987.735	783.304	2136.75	1524.3	1419.7	1873.7	1753.96	1753.53	864.524	1743.66	2.0169	1.01214	0.00020276	1.37225	up
pos_14022	Feruloylputrescine	53.7029	43.2387	50.4978	66.9123	69.9519	47.6238	535.904	295.661	422.31	315.116	503.308	603.73	55.3212	446.005	8.06209	3.01115	0.000548889	1.36236	up
pos_14023	Citalopram	182.588	170.319	204.548	183.684	223.802	184.876	5387.73	3179.93	4008.16	3241.67	4965.52	6202.48	191.636	4497.58	23.4694	4.55271	0.000344542	1.3804	up
pos_14024	N-2-[4-(3,3-Dimethylallyloxy)phenyl]ethylcinnamide	128.828	212.86	151.307	136.003	354.372	256.465	2966.57	1516.9	2018.14	1516.38	2195.95	2800.31	206.639	2169.04	10.4968	3.39187	0.000492322	1.36714	up
pos_14026	9,10-12,13-Diepoxyoctadecanoate	2.07e-08	4.05762	3.44419	5.42932	1.15659	3.01969	666.123	314.94	300.019	344.583	449.568	746.457	2.85123	470.282	164.94	7.36579	0.00188858	1.29513	up
pos_14027	Celanide	276.162	75.2019	143.329	145.552	249.657	142.373	460.751	562.129	396.633	714.306	345.542	396.232	172.046	479.266	2.78568	1.47803	0.00145494	1.23111	up
pos_14031	6-[5]-ladderane-hexanoic acid	93.3784	183.12	136.8	123.174	202.92	179.242	439.174	420.858	457.587	333.913	458.731	497.222	153.106	434.581	2.83844	1.5051	2.98e-06	1.40952	up
pos_14032	11(S)-HEPE	1159.35	2617.85	1992.41	1382.97	2885.52	2534.58	6206.76	6587.28	7548.33	4630.22	6572.58	6323.31	2095.44	6311.41	3.01197	1.59071	9.31e-06	1.39817	up
pos_14033	AT-Resolvin D2	329.647	908.76	532.025	420.472	783.399	875.852	1782.38	1775.4	2061.05	1188.61	1694.86	1832.56	641.692	1722.48	2.68427	1.42453	4.42e-05	1.34971	up
pos_14035	Russelioside B	68.3826	118.538	51.1834	14.4663	42.6586	154.683	3.20019	3.63259	10.7968	10.7808	2.07e-08	5.54595	74.9852	5.65939	0.0754734	-3.72789	0.0222764	1.03632	down
pos_14037	5-Methylthio-D-ribose	153.676	85.0177	145.401	130.69	146.39	96.1967	320.431	175.559	176.988	251.774	235.574	478.512	126.229	273.14	2.16385	1.1136	0.0241094	1.02582	up
pos_14038	5-Butyl-4-ethylthiazole	6119.06	2920.82	5936.36	5606.02	6229.99	3480.34	67218	32233.3	38660.4	39364.2	43677.6	86695.8	5048.77	51308.2	10.1625	3.34519	0.00297117	1.26366	up
pos_14040	Pro Met Met Gly	2251.09	1022.06	2203.01	2014.08	2199.37	1242.6	5840.28	3185.88	3335.49	4349.56	4249.34	8862.2	1822.03	4970.46	2.72797	1.44783	0.0139909	1.09455	up
pos_14041	2-[[(2S)-1-[[(2S)-2-Carboxy-2-hydroxyethyl]amino]-1-oxo-3-phenylpropan-2-yl]amino]-4-phenylbutanoic acid	1187.82	567.386	1177.34	1066.4	1136.83	665.424	3313.66	1839.65	1905.9	2452.1	2439.06	4797.35	966.87	2791.29	2.88693	1.52954	0.00923227	1.14163	up
pos_14045	1-Naphthylmethanol	153.883	103.033	165.088	147.23	192.617	134.756	311.864	232.718	211.71	296.981	231.338	492.621	149.435	296.205	1.98217	0.987082	0.0167659	1.07172	up
pos_14047	7(14)-Farnesene-9,12-diol	2219.38	1052.58	2190.42	1857.89	2074.66	1341.31	4541.58	2881.21	2271.18	3909.26	3185.66	6878.44	1789.37	3944.56	2.20444	1.14041	0.0221817	1.02863	up
pos_14052	3-(Methylthio)propanoyl-CoA	2.07e-08	2.07e-08	2.07e-08	2.07e-08	2.07e-08	2.07e-08	83.6997	362.799	323.193	136.776	158.935	65.859	2.07e-08	188.544	9096937211	33.0827	0.0140668	1.11654	up
pos_14053	Arginylhydroxyproline	125.596	56.7618	99.7263	76.8658	120.884	72.8854	2737.94	1497.72	1946.24	1634.44	2129.19	3078.54	92.1199	2170.68	23.5636	4.55849	0.000438526	1.37124	up
pos_14061	Yucalexin P15	712.267	341.552	670.415	642.012	683.401	403.698	4658.55	2639.59	2940.39	2899.68	3818.94	6401.94	575.558	3893.18	6.7642	2.75792	0.00229479	1.2805	up
pos_14065	19alpha-19-Hydroxy-3,11-dioxo-12-ursen-28-oic acid	2.07e-08	2.07e-08	2.07e-08	2.07e-08	0.794725	2.07e-08	566.353	497.625	1029.5	212.958	591.265	222.242	0.132454	519.991	3925.82	11.9388	0.00814286	1.1951	up
pos_14075	Cotinine methonium ion	253.352	152.751	148.474	240.909	276.6	229.075	1000.75	541.241	615.447	822.071	841.662	1070.71	216.86	815.314	3.75963	1.91059	0.000612593	1.33253	up
pos_14077	Tafluprost free acid	0.220561	7.68691	6.52591	0.328238	14.95	9.96063	1007.9	874.291	628.548	873.31	655.27	1163.53	6.61204	867.141	131.146	7.03503	0.000147555	1.39342	up
pos_14078	Auriculine	1285.73	899.897	915.367	1227.56	1264.91	996.722	2887.65	2049.05	1922.36	2415.42	2331.73	2428.6	1098.37	2339.13	2.12965	1.09062	6.08e-05	1.36354	up
pos_14083	trans-Dehydroandrosterone	96.7779	190.169	113.334	134.436	408.484	322.245	555.331	632.051	817.916	307.689	512.832	481.813	210.908	551.272	2.61381	1.38615	0.00320373	1.19403	up
pos_14084	Di-n-hexyl phthalate	2015.31	3510.06	2319.81	2230.38	7593.84	6006.59	11980.4	12875.4	15807.4	7585.1	10669.8	11520.3	3946	11739.7	2.9751	1.57294	0.000342531	1.30755	up
pos_14088	8-Cyclopentyl-1,3-dipropylxanthine	47.4472	43.1064	31.7546	42.8304	46.5174	26.0902	3952.07	2067.7	2684.83	2375.86	2684.9	4760.95	39.6244	3087.72	77.9247	6.28401	0.000819283	1.34145	up
pos_14090	MG(18:1(12Z)-2OH(9,10)/0:0/0:0)	499.665	314.843	296.064	673.763	665.632	347.012	1646.05	1070.19	664.029	987.022	885.441	778.829	466.163	1005.26	2.15646	1.10866	0.0103666	1.07654	up
pos_14097	8(R)-Hydroperoxylinoleic acid	3.72285	1.10979	3.17302	0.913145	2.77424	6.89853	4166.35	2133.3	1683.14	2537.57	2868.56	5155.02	3.09859	3090.66	997.438	9.96208	0.00224388	1.28082	up
pos_14098	Methyl (1S,17R)-17-(2-methoxyethyl)-3,13-diazapentacyclo[13.3.1.02,10.04,9.013,18]nonadeca-2(10),4,6,8-tetraene-1-carboxylate	139.689	95.8221	148.08	114.253	196.633	111.849	2552.84	1459.71	1703.99	1512.5	2077.83	2798.36	134.388	2017.54	15.0128	3.90812	0.000414846	1.37383	up
pos_14106	5-(14-Nonadecenyl)-1,3-benzenediol	1.12421	9.16797	1.65041	1.56414	0.731461	9.22898	1044.24	599.664	549.943	658.286	706.837	1055.1	3.9112	769.01	196.618	7.61925	0.000396471	1.3693	up
pos_14118	5,6-Dihydro-5'-azacytidine	5.9031	3.54217	9.05912	2.54322	6.52927	4.63123	515.211	310.977	396.843	216.674	528.01	698.61	5.36802	444.388	82.7843	6.37129	0.00154769	1.31591	up
pos_14131	(8S,Z)-6-((R,E)-2,5-dimethylhepta-4,6-dien-1-ylidene)-8-methyloctahydroindolizin-8-ol	38.1044	63.0459	75.2169	47.4561	78.521	99.8725	142.009	137.504	155.814	108.549	153.753	170.284	67.0361	144.652	2.15782	1.10958	0.000106452	1.33818	up
pos_14133	CP 339818	92.5892	45.1244	67.9456	72.729	66.1384	46.0955	4904.1	2743.51	4218.06	2484.16	5020.4	4849.53	65.1037	4036.63	62.0031	5.95427	0.000362861	1.38377	up
pos_14145	5-Phenyl-1,3-oxazinane-2,4-dione	72.9688	49.3401	87.1934	78.8297	88.6566	81.4815	256.416	151.627	120.089	150.806	147.651	276.356	76.4117	183.824	2.40571	1.26646	0.00917601	1.15527	up
pos_14146	Atrazine	2534.29	1488.67	2605.14	2538.39	2808.33	1820.6	6568.67	3692.63	3758.28	5193.35	5000.97	8611.11	2299.24	5470.84	2.37942	1.25061	0.00766818	1.15634	up
pos_14147	4-(4-Fluorophenyl)piperidin-4-ol	849.604	497.992	880.233	820.212	939.491	600.846	2357.3	1346.26	1448.5	1788.39	1875.01	2916.45	764.73	1955.32	2.55687	1.35438	0.00342158	1.22781	up
pos_14148	Terbinafine	730.774	974.946	1080.05	968.687	1379.99	1542	2504.29	1862.48	2645.44	1579.04	2384.41	2430.28	1112.74	2234.32	2.00794	1.00572	0.000448868	1.30099	up
pos_14150	E-10-Hydroxynortriptyline	609.374	316.375	556.331	521.241	552.337	407.213	5909.16	3188.83	3610.19	3283.49	4530.33	7273.12	493.812	4632.52	9.38114	3.22976	0.00161086	1.30751	up
pos_14157	Leu His Ala	64.1611	22.2418	56.907	58.7794	78.1201	35.3959	3525.98	4686.74	8370.88	3247.3	4575.16	3983.55	52.6009	4731.6	89.9529	6.4911	0.00167779	1.31143	up
pos_1416	2-Ethylacrylic acid	89.9877	83.9325	105.3	108.714	120.25	97.5708	155.502	122.343	124.732	154.823	126.71	161.792	100.959	140.984	1.39644	0.481756	0.00175099	1.19596	up
pos_14162	Sucrose monolaurate	232.103	146.281	167.966	160.537	164.466	259.253	2.07e-08	0.0179534	7.01736	2.07e-08	4.1766	2.07e-08	188.434	1.86865	0.00991674	-6.65592	0.000165542	1.37026	down
pos_14164	Sulfapyridine	3.16962	11.596	24.2434	0.040854	18.7138	20.7172	149.427	159.76	170.42	110.056	139.971	304.489	13.0801	172.354	13.1768	3.71992	0.00205424	1.28737	up
pos_14172	Amineptine	170.411	61.3782	68.6376	65.4084	52.728	71.1026	12819.4	9424.73	9866.17	11366.7	10621	14292.1	81.611	11398.4	139.667	7.12585	2.42e-05	1.42881	up
pos_14175	Leucomalachite green	333.425	297.12	311.612	333.791	460.993	339.701	25330.5	13305.7	15936.8	13431.2	16954.2	28071.8	346.107	18838.4	54.4293	5.76631	0.000817125	1.34404	up
pos_14176	Val Asp Tyr	81.1748	41.7436	61.8119	66.737	83.1841	47.3649	2275.8	2257.53	2893.83	1660.41	3127.39	3220.88	63.6694	2572.64	40.4063	5.33651	0.000161715	1.40505	up
pos_14182	Serylasparagine	32.8142	8.92951	15.3958	13.4747	19.9615	10.9344	704.336	322.607	391.389	384.344	545.547	835.325	16.9184	530.591	31.3619	4.97094	0.0016031	1.30794	up
pos_14183	4-Methoxy-2,2'-bipyrrole-5-carbaldehyde	1102.67	466.671	978.49	891.795	979.004	558.169	12721.3	6011.97	7338.35	6812.85	9046.13	15155.6	829.467	9514.35	11.4704	3.51985	0.00205691	1.29189	up
pos_14184	3-Hydroxynona-4,7-dienoylcarnitine	1378.42	863.051	991.264	1085.06	1729.09	1359.16	756465	318070	418827	334232	513450	927008	1234.34	544675	441.267	8.78551	0.00293478	1.26876	up
pos_14193	N-Succinyl-L-glutamate 5-semialdehyde	320.055	229.893	330.555	424.582	433.951	331.219	213.039	243.379	169.222	120.866	153.508	139.954	345.042	173.328	0.502338	-0.993269	0.00131191	1.18993	down
pos_142	Arg Gly	1260.46	1207.89	1431.8	2068.08	1212.78	784.597	546.845	271.923	187.281	297.636	437.936	217.153	1327.6	326.462	0.245904	-2.02383	0.00141212	1.31758	down
pos_14200	Flazine methyl ether	24.6436	8.82019	16.7818	23.581	12.4983	4.86135	5389.9	2459.68	2537.46	1926.21	3095.65	7070.04	15.1977	3746.49	246.517	7.94554	0.00638347	1.20294	up
pos_14206	Lansamide 3	2.07e-08	2.07e-08	2.07e-08	0.0240314	2.07e-08	2.07e-08	1079.06	284.322	416.675	709.378	736.396	1191.78	0.00400526	736.269	183826	17.488	0.0038599	1.24019	up
pos_14217	(-)-alpha-Bisabolol	618.471	256.588	532.551	539.684	641.084	257.539	18557.6	5461.03	5005.01	8744.83	10292.2	22283.4	474.32	11724	24.7175	4.62746	0.0117464	1.13466	up
pos_14218	Hexadecasphingosine	270.909	147.098	239.946	266.652	409.927	135.885	48003.6	13654.7	10494.7	24694.3	22891.4	59931.6	245.069	29945.1	122.19	6.93298	0.0141846	1.10874	up
pos_14222	Cavipetin E isomer 1	386.412	291.37	502.028	183.256	548.694	343.543	1116.94	1260.9	773.619	777.854	1100.09	948.303	375.884	996.284	2.65051	1.40627	0.000143394	1.35445	up
pos_14225	TEGASEROD	171.312	84.7076	125.161	108.563	159.309	121.416	24240.9	16015.5	17974.6	18463.7	19045.2	26844.6	128.411	20430.7	159.104	7.31382	7.31e-05	1.41462	up
pos_14258	Prostaglandin D1	61.1211	101.798	102.869	106.233	218.503	95.9754	1126.8	724.646	907.722	666.184	829.253	1203.97	114.417	909.762	7.95132	2.99119	0.000177658	1.38838	up
pos_14259	13'-Hydroxy-alpha-tocotrienol	145.482	138.792	149.426	221.115	107.739	193.279	664.203	388.251	553.631	443.56	604.08	447.465	159.306	516.865	3.24449	1.69799	0.000188427	1.34865	up
pos_1427	Lividomycin A	817.877	1028.08	703.419	1073.64	821.755	1053.8	375.421	386.594	428.683	346.447	357.142	214.255	916.427	351.424	0.383471	-1.38281	7.84e-05	1.39634	down
pos_14276	1,2-Ethanediol monoricinoleate	299.906	212.085	251.142	99.3115	219.517	130.888	386.525	354.741	335.004	560.017	638.512	804.496	202.142	513.216	2.53889	1.3442	0.00783085	1.13126	up
pos_143	g-Nitro-l-arginine methyl ester	1809.91	2319.74	1959.24	2838.02	1812.33	1771.22	1056.13	784.832	668.929	784.152	1005.13	794.452	2085.08	848.938	0.407149	-1.29637	0.000428258	1.38658	down
pos_14302	TG(22:0/22:2(13Z,16Z)/22:4(7Z,10Z,13Z,16Z))	647.58	240.583	644.525	539.707	434.057	453.092	2199.03	1438.5	1021.23	1015.88	1068.95	2046.11	493.257	1464.95	2.96995	1.57044	0.00562187	1.18993	up
pos_14308	Armillatin	1.18848	0.0422901	2.07e-08	0.979329	2.07e-08	2.07e-08	6315.83	4311.72	4516.22	4118.57	6634.65	5436.05	0.368349	5222.17	14177.2	13.7913	7.4e-05	1.42044	up
pos_14325	12-amino-octadecanoic acid	12153.5	6608.87	9600.88	8000.94	10115.4	7003.03	18529.7	12072.2	11168	20323.1	18120.6	28619.8	8913.77	18138.9	2.03493	1.02498	0.014352	1.07784	up
pos_14335	Edoxudine	78.4311	33.658	89.348	82.7306	84.2791	49.6211	203.353	99.9429	144.347	175.079	135.134	348.415	69.678	184.379	2.64615	1.4039	0.0227859	1.02839	up
pos_14337	Triton X 100	420.228	263.464	407.717	360.914	482.562	288.634	957.135	645.642	591.077	872.679	865.338	1387.71	370.587	886.596	2.39241	1.25847	0.00552387	1.18755	up
pos_14348	Pentadecanal	1304.3	810.456	1706.93	1025.11	1343.26	1414.67	3005.44	1943.25	2240.57	2299.18	1914.69	4906.55	1267.45	2718.28	2.14468	1.10076	0.0252767	1.02805	up
pos_14349	Myristoyl-EA	23802.1	12748.2	17427.7	26640.2	26678.4	16224.2	57107.2	35031.7	27919.4	39914.6	33973.1	48827.5	20586.8	40462.3	1.96545	0.974857	0.00434509	1.15145	up
pos_14353	Cadin-9-en-1-ol	2659.43	2243.76	2501.34	2721.3	3947.13	1967.86	12882.4	7254.07	6703.49	9696.22	11421.2	16899.2	2673.47	10809.4	4.04322	2.0155	0.00301271	1.25212	up
pos_14355	1-Hydroxy-1-phenyl-3-octadecanone	2798.67	2135.13	2643.86	2577.33	4145.46	2043.85	12529.6	7186.31	6364.95	9730.62	11287.9	16865.1	2724.05	10660.7	3.91356	1.96848	0.00343771	1.24185	up
pos_14358	Globotriaosylsphingosine from porcine blood	280.876	98.5259	169.632	283.841	179.249	137.011	674.392	284.463	325.966	464.723	379.474	655.802	191.523	464.137	2.4234	1.27704	0.00832939	1.09665	up
pos_14363	Herculin	2.07e-08	2.07e-08	2.07e-08	2.07e-08	2.07e-08	2.07e-08	832.497	309.717	272.993	430.356	498.377	852.48	2.07e-08	532.737	25703732984	34.5813	0.00361341	1.24822	up
pos_14365	Dihomo-alpha-linolenic acid	306.901	377.066	341.971	313.999	487.356	514.008	1585.4	1260.35	1380.94	1100.54	1419.64	1966.47	390.217	1452.22	3.72158	1.89592	0.000181093	1.38211	up
pos_14367	(25R)-4beta,26-dihydroxycholesterol	106.758	95.9565	154.673	177.057	77.5767	149.99	1773.18	964.769	1317.26	1070.75	1718.31	1604.99	127.002	1408.21	11.0881	3.47094	0.000234204	1.38769	up
pos_1438	Bis(glutathionyl)spermine disulfide	222.625	294.155	232.212	310.167	284.392	303.852	159.251	165.571	203.783	143.262	102.391	77.0202	274.567	141.88	0.51674	-0.95249	0.000304041	1.28655	down
pos_14381	Abeado	176.061	110.229	137.67	154.979	197.784	94.4053	3445.45	1800.87	2348.57	1905.57	2333.54	4221.97	145.188	2676	18.4312	4.20408	0.00128686	1.32036	up
pos_14382	Docosanedioic acid	257.828	142.966	284.439	191.322	285.268	167.445	662.517	428.228	323.476	589.504	533.073	981.959	221.545	586.46	2.64714	1.40443	0.0098886	1.13444	up
pos_14383	Polyglycerol esters of fatty acids	10534.7	5798.53	10313.3	8952.94	11673.4	7289.87	23623.5	13923.8	11656.2	18757	18381.3	37131.1	9093.8	20578.8	2.26295	1.1782	0.0262203	1.01947	up
pos_14398	3-hydroxypristanic acid	281.258	178.723	382.378	244.405	296.073	243.796	789.772	407.853	412.559	545.426	630.562	844.71	271.106	605.147	2.23215	1.15843	0.00539464	1.1853	up
pos_14399	(13Z,16Z,19Z)-Docosa-13,16,19-trienoylcarnitine	311.401	176.213	179.668	249.912	345.561	225.796	689.314	705.319	631.141	806.84	700.578	725.727	248.092	709.82	2.86111	1.51658	2.56e-07	1.42763	up
pos_144	Ser Lys	2693.34	3029.14	2846.19	4276.67	2619.52	2300.11	1488.83	923.334	698.545	842.452	1185.97	670.315	2960.83	968.241	0.327017	-1.61256	0.000351663	1.36535	down
pos_14402	5-Chrysenecarboxylate	2980.07	2992.67	4148.52	2796.63	3389.96	2844.45	9007.93	6068.17	7730.13	5805.62	7949.42	10009.2	3192.05	7761.74	2.43159	1.2819	0.00062076	1.33655	up
pos_14407	3-Methyl-5-pentyl-2-furanpentadecanoic acid	1042.44	513.913	934.717	888.368	910.59	591.07	2446.71	1478.03	1409.65	2020.58	1866.5	3887.02	813.516	2184.75	2.68556	1.42522	0.0134818	1.09844	up
pos_14417	13-Nor-6-eremophilene-8,11-dione	143.044	67.6635	126.605	125.307	137.589	78.7647	300.67	171.932	153.693	217.667	203.356	433.572	113.162	246.815	2.18107	1.12504	0.0246732	1.01526	up
pos_14418	Pirmenol	49.091	17.3268	25.9112	39.7705	55.8658	21.1775	3478.86	1748.04	2217.97	2285.11	3107.68	4689.35	34.8571	2921.17	83.8041	6.38895	0.0012037	1.32166	up
pos_14419	Ginsenoside Mc	2.07e-08	2.07e-08	12.0802	2.07e-08	0.062008	5.16343	1262.36	255.837	379.783	272.672	1032.34	1394.29	2.88428	766.215	265.652	8.0534	0.0158941	1.10877	up
pos_14429	Annohexocin	102.419	71.2765	58.3957	56.8105	106.963	116.223	12518.6	8795.2	9451.75	8141.57	13288.4	12815.7	85.3479	10835.2	126.953	6.98815	8.62e-05	1.41739	up
pos_14435	Trifolin	63.8349	50.8385	121.563	49.9813	85.9027	107.47	880.61	757.432	959.644	485.924	905.802	753.84	79.9317	790.542	9.89022	3.306	0.000117272	1.41533	up
pos_14437	5-Oxooctadecanoic acid	763.764	470.772	762.12	702.773	869.581	582.58	1634.3	1083.16	1021.05	1327.39	1198.21	2447.92	691.932	1452.01	2.09848	1.06935	0.0162709	1.07932	up
pos_14438	11(R)-HETE	89.4715	71.1234	93.4232	93.5721	118.626	67.192	4246.77	2424.08	2902.1	2995.46	3907.82	6051.99	88.9013	3754.7	42.2345	5.40035	0.00101839	1.32942	up
pos_14445	22alpha-Hydroxy-campest-4-en-3-one	1591.62	1321.63	1399.58	1556.39	2012.59	1753	4635.16	3496.85	3976.77	3995.43	4753.39	4734.29	1605.8	4265.31	2.65619	1.40936	7.48e-06	1.42541	up
pos_14452	Acacetin	156.347	64.2756	138.271	130.487	151.698	76.1453	6362.85	2414.94	1208.92	2218.6	3793.65	6766.83	119.537	3794.3	31.7415	4.9883	0.0112921	1.14292	up
pos_14454	(2s)-7-Amino-2-{[(R)-Hydroxy{(1r)-2-Methyl-1-[(3-Phenylpropanoyl)amino]propyl}phosphoryl]methyl}heptanoic Acid	155.891	100.857	121.996	120.962	166.162	111.852	2908.36	3114.29	4552.9	2438.96	2672.89	3857.95	129.62	3257.56	25.1316	4.65143	0.000207237	1.39618	up
pos_14464	CDP-DG(i-20:0/PGJ2)	112.358	150.444	120.973	24.3711	137.903	237.795	2.07e-08	11.0152	17.6709	3.53139	2.07e-08	2.07e-08	130.641	5.36959	0.041102	-4.60465	0.00643198	1.13801	down
pos_14466	8(9)-EET-d11	1716.89	889.472	1808.29	1474.85	1632.67	1205.7	3843.7	2033.38	1938.07	2695.92	2794.25	4875.53	1454.64	3030.14	2.08308	1.05872	0.0176181	1.06564	up
pos_14470	6-Keto-prostaglandin E1	1301.01	546.162	1059.53	983.123	1355.45	634.928	7189.2	4157.25	5527.34	5149.46	5819.53	9680.95	980.032	6253.95	6.38138	2.67387	0.00100442	1.32553	up
pos_14477	milbemycin beta3	363.095	244.981	279.496	750.864	469.764	268.381	4236.22	2188.5	1461.11	2005.1	3474.22	3617.2	396.097	2830.39	7.14571	2.83708	0.00250763	1.26162	up
pos_14480	Oxonantenine	2.07e-08	2.07e-08	2.07e-08	1.79714	2.07e-08	2.07e-08	6690.89	3755.61	3233.74	3392.49	5647.45	7900.84	0.299524	5103.5	17038.7	14.0565	0.00134897	1.31757	up
pos_14481	L-Thyronine	104.341	51.4945	97.3013	100.925	100.387	53.0011	5311.16	2363.78	2229.32	2517.51	4218.01	6008.62	84.575	3774.73	44.6318	5.48	0.00271354	1.2737	up
pos_14485	1-Stearoylglycerol	435.179	221.669	383.941	327.565	394.096	258.329	839.796	467.198	445.019	682.041	607.154	1175.35	336.796	702.759	2.0866	1.06115	0.0205066	1.04316	up
pos_14489	CAY10509	188.207	135.903	117.304	120.887	172.494	142.233	11460.9	14162.2	17040	10612.7	13953	15369.6	146.171	13766.4	94.1798	6.55735	3.44e-05	1.43143	up
pos_14491	Allotetrahydrodeoxycorticosterone	7.75738	9.87488	6.82132	6.9237	12.4893	10.8718	560.31	393.063	399.013	516.195	463.651	619.016	9.12306	491.875	53.9155	5.75263	4.56e-05	1.41868	up
pos_14499	PGJ2	227.098	484.034	254.32	395.474	964.184	892.486	1203.21	1348.5	1493.18	731.694	963.236	1194.85	536.266	1155.78	2.15523	1.10784	0.00488416	1.15316	up
pos_145	N,N-Didesmethyltramadol	5426.26	4885.57	5078.79	8788.31	4999.82	3767.67	3488.4	1812.51	1405.79	1917.79	2521.58	1337.57	5491.07	2080.61	0.378907	-1.40008	0.00296011	1.2444	down
pos_14504	Blumenol C glucoside	943.849	342.403	898.775	892.172	1008.24	451.264	2803.4	1453.62	1298.41	2073.58	1952.93	4454.03	756.118	2339.33	3.09387	1.62941	0.0196272	1.05204	up
pos_14508	MG(18:0/0:0/0:0)	299.016	143.005	190.614	218.566	268.009	178.242	782.746	664.438	381.448	773.199	686.898	890.869	216.242	696.6	3.22139	1.68768	0.000633345	1.3135	up
pos_1451	5-Ribosylparomamine	149.246	165.762	110.673	197.094	161.347	162.891	54.3855	93.2568	81.9288	21.0736	56.5107	17.1886	157.835	54.0573	0.342492	-1.54586	0.000121444	1.31761	down
pos_14512	5-Hexyltetrahydro-2-furanoctanoic acid	83.0437	43.2285	47.0314	31.2102	55.4791	27.537	2635.95	1326.3	1165.62	1910.11	1807.81	3410.4	47.9217	2042.7	42.6258	5.41365	0.0021815	1.28029	up
pos_14513	N2-Galacturonyl-L-lysine	2.07e-08	2.07e-08	2.07e-08	2.07e-08	2.07e-08	2.07e-08	634.647	197.841	525.049	76.6979	583.665	416.628	2.07e-08	405.755	19577045003	34.1884	0.00672909	1.21761	up
pos_14522	Isoachifolidiene	306.985	162.946	296.558	264.246	316.166	204.637	1213.38	771.123	1104.22	795.388	1281.04	1777.82	258.59	1157.16	4.4749	2.16186	0.00170682	1.30166	up
pos_14524	4-Vinylcyclohexene	92.7208	63.7757	82.6137	82.9524	103.696	95.8138	147.622	106.768	133.325	148.053	125.578	190.08	86.9288	141.904	1.63242	0.70701	0.00328846	1.20615	up
pos_14529	13-HPODE(1-)	1174.25	569.588	1137.72	1016.77	1161.78	657.523	2663.39	1554.26	1511.72	2329.47	1982.96	4230.98	952.938	2378.8	2.49628	1.31978	0.0168088	1.06779	up
pos_1453	Gentamicin A2	132.586	243.777	168.981	187.632	149.826	257.84	98.6691	129.017	147.187	111.724	87.8607	26.8708	190.107	100.221	0.527183	-0.923624	0.00769968	1.09808	down
pos_14533	-Humulene	286.123	301.05	270.058	235.15	398.372	380.429	377.3	372.225	515.96	512.086	400.359	432.312	311.863	435.04	1.39497	0.480234	0.00789381	1.10736	up
pos_14535	Farnesylcysteine	906.37	884.855	801.191	727.936	1218.46	1174.48	1792.31	1507.92	1959.17	1920.77	1602.95	1843.66	952.215	1771.13	1.86001	0.895313	2.29e-05	1.38031	up
pos_14537	ethyl ((3,4,5-trihydroxy-6-((4-(4-isopropoxybenzyl)-1-isopropyl-5-methyl-1H-pyrazol-3-yl)oxy)tetrahydro-2H-pyran-2-yl)methyl) carbonate	84.559	67.8955	89.0213	60.2019	65.0216	44.1078	5282.44	3245.22	6038.39	2416.34	5562.48	7506.09	68.4679	5008.49	73.151	6.19281	0.00131682	1.32658	up
pos_14538	1-Methyl-1,3-cyclohexadiene	67.7986	54.8601	63.2165	61.8669	82.9074	72.0788	103.765	85.746	101.846	109.748	90.683	141.121	67.1214	105.485	1.57155	0.652192	0.00320225	1.20835	up
pos_14542	L-2-Amino-3-(1-pyrazolyl)propanoic acid	182.141	85.6275	176.153	169.776	176.726	108.096	1311.43	566.253	641.395	763.056	803.976	1601.77	149.753	947.981	6.33029	2.66227	0.00503804	1.21869	up
pos_14544	Leu Met Ser	168.722	143.909	168.057	214.004	203.401	118.077	4220.98	3490.72	3923.89	2514.97	3862.08	4764.15	169.362	3796.13	22.4143	4.48635	7.77e-05	1.41978	up
pos_14545	Cer(d16:1/PGE2)	10.2557	3.17081	6.7435	1.07725	0.0157033	2.07e-08	2257.6	1405.08	1598.71	1483.91	2054.65	2389.24	3.54383	1864.86	526.229	9.03955	0.000118435	1.40823	up
pos_14550	Tyrosyl-prolyl-leucyl-glycinamide	526.285	489.012	526.687	629.537	651.076	469.607	7264.19	3970.49	4594.17	6026.86	5586.41	8929.92	548.701	6062.01	11.0479	3.4657	0.000679601	1.34323	up
pos_14565	N-Palmitoyl Glutamic acid	7.47773	34.7911	41.7186	26.622	42.6933	27.483	531.723	325.542	226.866	518.181	383.15	739.045	30.131	454.085	15.0704	3.91364	0.00222547	1.27008	up
pos_14566	MG(20:3(6,8,11)-OH(5)/0:0/0:0)	513.925	481.467	426.633	309.81	554.839	428.657	976.994	849.688	628.217	1074.23	877.546	1037.86	452.555	907.424	2.00511	1.00368	0.000370772	1.30956	up
pos_14570	DG(20:3(8Z,11Z,14Z)-O(5,6)/17:0/0:0)	1265.16	1619.56	1487.29	968.677	1516.74	2127.59	270.961	247.675	322.59	431.161	296.754	55.3098	1497.5	270.742	0.180796	-2.46757	0.00030815	1.318	down
pos_14574	all-trans-13,14-Dihydroretinol	199.459	95.2906	187.662	177.354	194.202	122.723	475.533	254.96	257.308	387.839	353.686	683.582	162.782	402.151	2.47049	1.3048	0.0136421	1.09464	up
pos_14576	PD 98059	1.92438	0.441677	17.2557	3.1774	3.05435	0.147555	5104.17	3252.5	3380.65	1913.8	5144.11	6518.84	4.33352	4219.01	973.577	9.92715	0.00159747	1.31372	up
pos_14579	Tylactone	17.7602	20.1977	7.21206	29.2095	18.3543	5.06811	764.34	396.109	367.945	459.471	574.524	809.295	16.3003	561.947	34.4746	5.10746	0.000855786	1.3356	up
pos_14583	(-)-Fumigaclavine B	268.19	132.02	254.561	209.671	288.347	190.924	797.65	406.318	383.91	543.792	524.837	1065.94	223.952	620.407	2.77027	1.47003	0.0132391	1.11431	up
pos_14584	Icosatrienoic acid	275.332	194.298	319.205	202.793	383.491	308.399	739.732	658.468	728.323	585.751	625.587	1098.37	280.586	739.372	2.6351	1.39786	0.00101335	1.30741	up
pos_14585	Armillaripin	3553.7	1606.44	3151.05	2081.83	4111.2	2917.54	11522.3	4806.43	4267.48	8445.98	5569.24	15904.8	2903.63	8419.37	2.8996	1.53586	0.030714	1.00507	up
pos_14596	Margaroylglycine	0.802604	2.45365	4.95778	8.61873	7.06756	10.7959	1581.37	904.601	827.536	1180.58	1104.12	1746.5	5.78271	1224.12	211.686	7.72578	0.000460585	1.36047	up
pos_14597	Leukotriene E4	3076.11	2882.98	2550.47	4181.29	4979.17	3788.87	6175.14	5529.63	5622.43	5957.38	5926.84	7040.79	3576.48	6042.03	1.68938	0.756493	0.000431092	1.29251	up
pos_14600	Cer(d18:2(4E,14Z)/20:5(7Z,9Z,11E,13E,17Z)-3OH(5,6,15))	386.216	118.645	2.07e-08	2.07e-08	0.00844055	0.0473555	5665.27	4555.14	4722.48	4649.87	5935.6	5867.89	84.1529	5232.71	62.181	5.9584	3.07e-06	1.44506	up
pos_14602	Pro Pro Asp Ile	297.824	171.708	237.448	283.969	322.099	178.402	3700.79	2082.56	2652.75	2140.22	2814.5	4935.86	248.575	3054.45	12.2878	3.61916	0.00146091	1.31256	up
pos_1461	5'-Fluoro-2'-deoxyuridine monophosphate	669.9	825.349	850.634	467.938	605.678	671.761	2369.86	2018.01	2281.82	1761.41	1971.12	3324.39	681.877	2287.77	3.35511	1.74636	0.000595862	1.33535	up
pos_14617	Irehine	444.774	217.482	405.438	401.844	475.753	133.278	566.689	359.992	559.267	890.678	902.443	1160.78	346.428	739.976	2.13602	1.09492	0.0206202	1.00217	up
pos_14619	25-hydroxyvitamin D3	522.004	294.216	389.576	420.34	343.701	261.251	1136.64	671.428	622.194	804.9	1095.65	1282	371.848	935.468	2.51573	1.33098	0.00280352	1.22316	up
pos_1462	Glycylprolylarginine	4795.58	3661.25	4556.43	5343.56	5177.74	4329.22	8163.82	6928.5	6860.38	7853.67	7410.9	8393.6	4643.96	7601.81	1.63692	0.710987	9.73e-06	1.36768	up
pos_14623	Cysteinyl-Lysine	592.456	273.777	560.3	502.126	552.682	352.824	17522.4	7802.56	12310.2	6021.19	22115.9	15615.6	472.361	13564.6	28.7167	4.84382	0.00324789	1.2729	up
pos_14630	1,2 Dipalmitoylphosphatidylcholine	379.765	182.997	316.818	265.273	231.839	136.904	42023.5	11322	12039.4	14496.7	26036.9	54070.4	252.266	26664.8	105.701	6.72385	0.0149955	1.10867	up
pos_14647	methyl 4-[2-(2-formyl-vinyl)-3-hydroxy-5-oxo-cyclopentyl]-butanoate	525.552	244.848	485.177	462.536	519.123	282.729	1063.05	613.605	641.304	882.916	777.984	1720.47	419.994	949.888	2.26167	1.17739	0.0240121	1.01793	up
pos_14648	Palmitaldehyde	5113.62	2325.95	5005.92	4867.71	4657.6	3004.86	11557.1	9783.3	6861.68	10262	6946.96	19348.5	4162.61	10793.2	2.5929	1.37457	0.0153601	1.0731	up
pos_14653	3-Hydroxy-6,8-dimethoxy-7(11)-eremophilen-12,8-olide	6025.34	2823.47	5835.22	5339.85	5692.99	3144.3	13077.1	7245.15	7299.06	10299.7	9478.66	20716.6	4810.2	11352.7	2.36014	1.23887	0.0237933	1.02042	up
pos_14661	7a-Hydroxy-cholestene-3-one	5634.34	3447.93	4423.08	5269.63	5437.41	4645.95	17854.4	13424.5	16391.4	15106.6	18626.2	17081.1	4809.72	16414.1	3.41268	1.77091	3.37e-06	1.43632	up
pos_14692	beta-D-Glucosyloxydestruxin B	143.922	137.853	95.982	164.324	137.095	165.805	457.504	229.693	226.54	283.11	253.524	171.776	140.83	270.358	1.91974	0.940914	0.0224785	1.02342	up
pos_147	3'-Deoxythymidine	1088.26	1199.8	1169.06	1671.91	1198.26	1159.2	707.918	438.721	425.74	507.737	557.114	485.206	1247.75	520.406	0.417076	-1.26162	0.000108468	1.38923	down
pos_14709	Nymphayol	160.184	91.4808	182.928	154.743	204.292	132.064	5888.48	2636.23	2400.03	3524.97	4252.09	7179.17	154.282	4313.49	27.9585	4.80522	0.00293556	1.26375	up
pos_14725	Glycochenodeoxycholate	436.174	526.845	487.631	616.127	528.796	490.956	6105.02	3380.76	3732.08	4768.06	7325.45	8413.72	514.421	5620.85	10.9265	3.44977	0.00156931	1.30338	up
pos_14726	3-[[5-Methyl-2-(1-methylethyl)cyclohexyl]oxy]-1,2-propanediol	469.496	247.085	473.851	413.555	561.76	304.958	1149.29	771.768	583.636	1020.23	966.154	2062.71	411.784	1092.3	2.6526	1.40741	0.0220842	1.04112	up
pos_14727	(Z)-7-Hexadecen-1,16-olide	2.07e-08	2.07e-08	2.07e-08	2.07e-08	2.07e-08	2.07e-08	652.664	666.83	430.137	1012.52	562.446	980.313	2.07e-08	717.484	34617526951	35.0108	0.000638064	1.33219	up
pos_14732	4alpha-formyl-ergosta-7,24(241)-dien-3beta-ol	433.114	165.627	371.29	289.902	337.97	235.854	3657.71	2595.35	2631.03	3035.54	3948.49	5158.83	305.626	3504.49	11.4666	3.51937	0.000454159	1.3631	up
pos_14734	Hexenoylcarnitine	116.978	113.077	116.432	104.988	216.094	210.793	271.166	310.146	477.19	202.879	234.738	276.657	146.394	295.463	2.01827	1.01312	0.0109403	1.11689	up
pos_14736	simvastatin hydroxy acid	92.1978	48.1112	101.154	115.05	127.439	76.6217	786.175	428.331	432.631	536.713	674.38	1156.85	93.4291	669.181	7.16245	2.84045	0.00365039	1.24425	up
pos_14738	15(S)-HpEPE	1691.18	1595.32	1454.41	1654.5	2623.03	2767.3	5973.34	5584.03	8509.48	4020.71	5373.62	7330.52	1964.29	6131.95	3.12171	1.64234	0.000749247	1.32644	up
pos_14739	Phytocassane B	201.631	320.825	265.642	250.357	482.325	645.044	1162.92	1460.27	2350.07	647.99	908.966	1137.36	360.971	1277.93	3.54026	1.82386	0.0112941	1.13691	up
pos_14740	(1S)-3-[2-[(1R,7Ar)-7a-methyl-1-[(2R)-6-methylheptan-2-yl]-2,3,3a,5,6,7-hexahydro-1H-inden-4-ylidene]ethylidene]-1-hydroperoxy-4-methylidenecyclohexan-1-ol	945.422	241.55	638.686	654.115	882.136	274.612	3211.15	1713.84	1879.59	2439.88	2560.19	4993.51	606.087	2799.69	4.61929	2.20767	0.00565656	1.19104	up
pos_14742	Aminodeoxykanamycin	390.395	184.225	269.075	836.303	508.887	252.345	2052.29	920.263	1310.97	1666.27	2152.03	1413.59	406.872	1585.9	3.89779	1.96266	0.000732514	1.25894	up
pos_14745	Calcidiol	1672.05	2859.55	1459.01	846.179	3035.57	2659.13	2897.55	2707.09	3139.35	3254.24	3158.39	3800.89	2088.58	3159.59	1.51279	0.597214	0.0306533	1.0048	up
pos_14750	2(R)-hydroxydocosanoic acid	2.07e-08	2.07e-08	2.07e-08	2.07e-08	9.69815	2.07e-08	514.491	265.414	183.425	278.417	275.295	608.41	1.61636	354.242	219.16	7.77584	0.00353501	1.24873	up
pos_14751	6-Deoxyerythronolide B	174.385	141.284	235.643	254.574	308.376	171.628	8490.34	3903.56	5133.15	5197.47	5438.92	12672.3	214.315	6805.95	31.7568	4.98899	0.00423351	1.23442	up
pos_14753	Cer(d18:0/12:0)	195.67	115.987	192.767	210.792	244.472	152.575	750.686	439.019	377.614	582.187	670.368	1275.11	185.377	682.498	3.68167	1.88036	0.0124454	1.12056	up
pos_14755	Monodesmethylpheniramine	1912.12	1049.66	1887.27	1818.3	2017.07	1214.98	4292.6	2342.81	2267.71	3448.68	3055.69	6064.51	1649.9	3578.67	2.16902	1.11704	0.020013	1.04395	up
pos_14758	Rutacridone	190.096	119.225	202.133	199.64	251.703	135.996	688.632	350.652	368.207	373.674	405.318	854.568	183.132	506.842	2.76762	1.46865	0.0125529	1.11917	up
pos_14767	Diflucortolone valerate	585.209	358.447	492.129	711.364	698.554	410.213	16744.8	8284.34	10944.8	9062.68	12141.4	22601	542.653	13296.5	24.5028	4.61487	0.00225071	1.28526	up
pos_14770	10-Deoxymethymycin	340.827	184.161	323.153	299.54	345.61	231.489	7706.1	4445.48	3400.07	5810.61	5310.09	9705.12	287.463	6062.91	21.0911	4.39856	0.00162448	1.29828	up
pos_14774	25-Hydroxyvitamin D2-25-glucuronide	771.602	716.958	781.823	834.453	1463.7	1632.8	5616.35	4071.08	5487.23	3812.17	5233.48	6067.4	1033.56	5047.95	4.88407	2.28808	2.38e-05	1.41504	up
pos_14776	xi-3-Hydroxy-5-phenylpentanoic acid O-beta-D-Glucopyranoside	321.063	49.4911	301.603	304.115	282.65	231.121	1104.93	363.734	462.635	856.235	727.36	1592.77	248.34	851.278	3.42787	1.77731	0.0211353	1.04407	up
pos_1478	3-Aminocaproic acid	1304.78	855.06	1469.25	1275.98	1502.31	995.734	2685.58	1787.11	1606.89	2572.74	1858.05	4276.45	1233.85	2464.47	1.99738	0.99811	0.0275365	1.00151	up
pos_14785	Antroquinonol	184.518	132.486	167.218	154.833	196.94	143.308	16869.5	14273.6	11321.9	19564.3	12103.1	23569.1	163.217	16283.6	99.7663	6.64048	0.00039038	1.3577	up
pos_14797	Trihydroxystearic acid	127.7	58.6848	101.547	99.3554	146.131	79.8276	2607.14	1563.22	1466.9	1997.64	1974.99	3849.97	102.208	2243.31	21.9486	4.45606	0.00193468	1.2891	up
pos_148	Threoninyl-Lysine	3678.61	3754.55	3730.88	5182.75	3540.03	2728.72	1861.63	1036.27	981.543	1234.96	1593.86	972.974	3769.26	1280.21	0.339644	-1.5579	0.000207212	1.3743	down
pos_1480	Eptazocine	3.99864	0.333253	0.34501	0.0828007	4.57061	11.5465	1086.13	1404.77	2160.9	597.205	1373.98	1032.49	3.47947	1275.91	366.697	8.51845	0.00189517	1.30918	up
pos_14801	Curcumadiol	194.46	144.572	161.272	157.267	268.803	211.845	474.535	436.747	450.862	392.005	387.746	615.187	189.703	459.513	2.42227	1.27636	0.000135371	1.36044	up
pos_14809	3alpha-Hydroxy-3,5-dihydromonacolin L acid	37.8367	26.0256	28.5019	46.1763	61.5943	50.6568	1527.8	846.375	845.736	1063.51	1206.03	2141.6	41.7986	1271.84	30.4278	4.92732	0.00174758	1.29717	up
pos_14817	(-)-trans-3,4-Dihydro-4,8-dihydroxy-3-methyl-1H-2-benzopyran-1-one	0.474949	0.278553	0.63066	1.40463	0.152471	0.547085	1715.59	438.765	362.518	379.87	851.719	1207.86	0.581391	826.054	1420.82	10.4725	0.0141516	1.12272	up
pos_14819	Tridemorph	101.887	72.7127	133.361	104.947	86.3576	74.7622	662.263	214.732	206.83	244.097	447.246	802.746	95.6712	429.652	4.49092	2.16701	0.0234247	1.048	up
pos_1482	Endalin	353.5	386.657	388.662	480.108	806.619	678.498	1789.58	1567.34	1995.83	1430.33	1860.51	1630.33	515.674	1712.32	3.32055	1.73142	1.09e-06	1.42751	up
pos_14820	1alpha,3beta,22R-Trihydroxyergosta-5,24E-dien-26-oic acid 3-O-b-D-glucoside 26-O-b-D-glucosyl ester	230.731	143.369	240.276	176.925	271.364	172.534	646.703	284.192	329.635	509.875	453.47	996.964	205.866	536.807	2.60755	1.38269	0.0256284	1.0302	up
pos_14825	(3R)-7,2',3'-Trihydroxy-4'-methoxyisoflavanone	24.7696	4.9248	13.0316	13.1332	12.1421	10.5024	4726.39	2442.42	2716.45	1623.11	4066.56	5277.01	13.0839	3475.32	265.618	8.05321	0.00194868	1.30213	up
pos_14833	4alpha-Carboxy-5alpha-cholesta-8-en-3beta-ol	1796.56	1179.4	1770.06	2210.42	2228.43	1455.97	13732.5	8956.72	9029.4	9355.39	12273.6	17681.1	1773.47	11838.1	6.6751	2.73879	0.000789947	1.33853	up
pos_14834	Cer(d16:1/22:6(4Z,7Z,11E,13Z,15E,19Z)-2OH(10S,17))	115.566	27.9717	22.189	35.1748	72.4897	35.0666	2425.53	2173.36	1932.48	2535.89	2502.08	3141.53	51.4097	2451.81	47.6916	5.57566	2.65e-05	1.42511	up
pos_14837	3,6,8-dodecatrien-1-ol	31.1165	14.9013	35.2842	32.8461	33.6657	12.3284	64.872	41.3405	59.6669	53.3475	53.9761	73.0806	26.6904	57.7139	2.16235	1.1126	0.000481079	1.25766	up
pos_14838	Farnesoic acid	431.374	256.295	379.669	353.976	393.354	210.251	718.484	399.128	429.868	538.447	610.062	952.054	337.487	608.007	1.80157	0.849258	0.0216826	1.01648	up
pos_14839	taxa-4(20),11-dien-5alpha-ol	495.204	256.742	464.098	371.385	777.902	255.832	4940.59	2901.83	2518.71	4023.28	3840.74	6632.25	436.86	4142.9	9.48335	3.2454	0.00159699	1.29792	up
pos_1484	Ethyl (S)-3-hydroxybutyrate glucoside	148.888	205.457	128.376	248.367	174.953	275.606	131.467	156.642	138.27	68.1933	113.719	33.4463	196.941	106.956	0.543087	-0.880746	0.014434	1.02968	down
pos_14842	Cholestane-2,3-dione	1521.06	486.639	1345.87	1355.39	609.275	504.323	6119.27	1800.23	2058.32	4543.81	3030.33	7277.57	970.426	4138.25	4.26437	2.09233	0.016858	1.05951	up
pos_14847	19-Hydroxyroyleanone	373.275	420.467	432.66	420.296	1072.61	758.627	2000.06	1937.15	2800.41	1400.3	2060.86	2009.8	579.657	2034.77	3.5103	1.81159	0.000115802	1.3643	up
pos_14857	Tildipirosin	206.035	87.4286	81.7778	127.224	169.652	163.035	194.167	359.545	332.18	342.495	170.956	243.697	139.192	273.84	1.96735	0.976256	0.00821787	1.09533	up
pos_14871	Amyloid beta-peptide(25-35)	40.488	34.582	54.8683	22.6475	10.0894	52.0278	352.6	304.786	481.635	368.289	585.036	563.527	35.7838	442.646	12.37	3.62877	0.000320239	1.37357	up
pos_14874	4-(Methylnitrosamino)-1-(3-pyridyl)-1-butanol	445.528	339.87	969.075	190.346	507.543	536.293	828.478	1845.24	2718.38	2364.72	1188.71	4796.38	498.109	2290.32	4.59803	2.20102	0.0261063	1.01673	up
pos_14875	N-Methyldioctylamine	1196.46	476.234	1236.54	1584.6	1198.3	537.209	5502.64	3085.72	2669.14	4611.38	4307.98	7855.75	1038.22	4672.1	4.50009	2.16995	0.00436015	1.2011	up
pos_14892	Pro Tyr Thr Val	235.308	155.631	215.607	198.257	319.353	190.498	6061.76	3981.68	4530.51	4839.8	6157.82	11990.2	219.109	6260.3	28.5716	4.83651	0.00395825	1.23883	up
pos_1491	Succinoadenosine	564.112	648.412	641.925	749.255	1233.19	1009.94	2539.37	2524.91	3255.35	1920.91	2849.35	2648.92	807.805	2623.13	3.24724	1.69921	2.11e-05	1.40286	up
pos_14980	Zaldaride	1920.13	994.262	1846.38	1968.02	1438.98	1126.46	4877.2	2615.69	2472.32	3663.73	3456.57	6976.47	1549.04	4010.33	2.58891	1.37235	0.0149333	1.074	up
pos_14991	L-Arogenate	365.064	178.95	360.664	355.94	351.11	221.658	2571.13	1331.35	1214.77	1705.48	2170.66	3477.22	305.564	2078.43	6.80196	2.76595	0.00370629	1.24277	up
pos_14997	Physagulin D	40.8136	13.6848	47.8894	69.0496	60.0759	76.098	3504.78	1587.93	1511.53	1859.57	2716.67	3775.06	51.2685	2492.59	48.6183	5.60343	0.00178756	1.30025	up
pos_15003	Tryptophyl-Cysteine	548.618	260.755	584.855	836.198	721.664	296.081	1194.9	825.415	851.194	1341.29	1241.91	2006.22	541.362	1243.49	2.29696	1.19973	0.00829884	1.07971	up
pos_15008	PA(22:2(13Z,16Z)/18:4(6Z,9Z,12Z,15Z))	239.957	134.614	241.696	345.504	219.002	171.477	828.57	370.646	315.913	503.807	448.205	966.574	225.375	572.286	2.53926	1.34441	0.0221151	1.01439	up
pos_15017	3beta-Hydroxyergosta-7,24(24(1))-dien-4alpha-carboxylate	3857.63	3023.52	1983.09	2258.93	3479.31	2519.4	5175.67	4755.88	3963.83	5224.67	6102.36	6303.6	2853.65	5254.33	1.84127	0.8807	0.000439896	1.26783	up
pos_15028	UMP	53.2194	79.2718	131.467	26.013	81.5566	105.127	772.846	1266.67	1511.92	660.806	1239.2	1261.69	79.4425	1118.85	14.0838	3.81597	0.000528192	1.3663	up
pos_15030	Vipadenant	818.173	352.551	774.609	702.593	716.264	401.291	1770.88	978.607	933.35	1357.53	1299.86	2846.64	627.58	1531.15	2.43976	1.28674	0.0253411	1.01149	up
pos_15031	Biotinyl-p-aminobenzoate	340.816	156.932	334.257	318.591	324.278	192.074	863.22	480.053	507.703	550.823	597.3	1249.73	277.825	708.138	2.54887	1.34986	0.0154873	1.08197	up
pos_15032	N-Oleoyl Histidine	59.9387	32.733	45.8251	52.7853	59.151	31.0235	866.686	469.651	518.849	651.511	620.335	1028.21	46.9094	692.541	14.7634	3.88395	0.000703414	1.34354	up
pos_15033	PC(14:0/0:0)	33745.9	21196.4	32452.3	45497	43909.9	24143	179201	132877	80902.3	107566	168854	198917	33490.8	144720	4.32118	2.11142	0.00149825	1.2923	up
pos_15039	4alpha-Methylfecosterol	275.417	369.345	368.869	202.877	301.969	280.299	383.742	451.325	544.618	375.815	873.307	749.149	299.796	562.993	1.87792	0.909135	0.02431	1.02678	up
pos_15041	Sphingosyl-phosphocholine	17.614	0.841715	47.4756	4.96007	18.8519	11.3528	805.239	704.186	537.011	813.773	616.306	959.912	16.8494	739.405	43.8832	5.4556	7.32e-05	1.40585	up
pos_15054	Momordol	502.752	256.186	403.642	491.477	516.21	259.584	3012.62	2123.43	2253.33	2255.19	2382.67	4205.64	404.975	2705.48	6.6806	2.73998	0.000778692	1.3343	up
pos_15060	13(S)-HODE methyl ester	598.38	257.614	466.408	567.964	677.788	403.313	1420.43	1136.46	856.069	1306.18	1388.17	1898.41	495.245	1334.29	2.6942	1.42986	0.00102882	1.27543	up
pos_15062	3,7-Dimethyl-2,6-nonadienenitrile	276.679	207.037	270.612	214.932	289.594	245.241	844.016	643.37	637.653	839.082	797.35	1160.18	250.683	820.275	3.27217	1.71025	0.000615928	1.34472	up
pos_15063	Vitamin D4	1401.23	693.181	1202.7	1074.8	1238.1	870.927	2676.68	1779.99	1380.81	2134.17	1916.16	4254.2	1080.16	2357	2.18209	1.12571	0.0270948	1.00987	up
pos_15071	(2R)-1-(4-Nonylphenyl)propan-2-amine	48.7391	35.9626	21.8738	78.745	37.7493	43.7105	712.461	322.42	344.063	519.283	652.289	1038.25	44.4634	598.128	13.4522	3.74977	0.00377015	1.23562	up
pos_15084	trans-8-Elaidic acid	338.613	221.808	301.682	288.712	361.018	254.091	1595.27	1027.44	981.056	1429.71	1303.32	2405.4	294.321	1457.03	4.95049	2.30757	0.00266827	1.2644	up
pos_15085	4-(4'-O-Acetyl-alpha-L-rhamnosyloxy)benzaldehyde	12.9059	4.93199	7.06077	7.0654	7.25884	6.09967	2247.73	1078.29	987.446	868.68	1656.6	2920.81	7.55376	1626.59	215.336	7.75044	0.00468011	1.23155	up
pos_15093	(3beta,5alpha,9alpha,22E,24R)-5,9-Epidioxy-3-hydroxyergosta-7,22-dien-6-one	8.68781	6.55275	10.1852	10.3437	18.9553	8.44087	5114.28	5166.02	6285.68	5211.02	7897.87	4837.49	10.5276	5752.06	546.379	9.09376	6.84e-05	1.42003	up
pos_15100	Dimethylsphingosine	20.9922	13.3137	30.0528	26.2625	12.6361	14.7285	761.571	428.222	406.939	607.634	560.929	1122.52	19.6643	647.969	32.9515	5.04227	0.00216244	1.2784	up
pos_15101	(5Z,8Z,10E,14Z,17Z)-12-Hydroxyicosa-5,8,10,14,17-pentaenoylcarnitine	3384.13	1205.65	2233.16	3749.32	4451.92	1587.07	10313.5	6774.18	5574.51	8365.05	8057.3	12247	2768.54	8555.26	3.09017	1.62769	0.000968094	1.25618	up
pos_15102	17alpha-Hydroxyprogesterone	209.971	100.501	127.137	141.354	160.581	92.7894	1017.97	399.437	603.567	434.933	1063.7	1269.65	138.722	798.208	5.754	2.52456	0.00669645	1.20138	up
pos_15103	3-(10-Heptadecenyl)phenol	386.511	176.074	154.247	171.787	919.065	233.181	2184.64	1008.46	992.012	1490.48	1407.66	2813.27	340.144	1649.42	4.84918	2.27774	0.00487105	1.18697	up
pos_15146	2,3',6-Trihydroxy-4'-methoxybenzylcoumaranone	6.19839	2.07e-08	8.60925	5.62372	2.07e-08	2.07e-08	1867.48	885.508	1024.63	684.455	1662.19	2216.12	3.40523	1390.06	408.215	8.67318	0.00260153	1.28126	up
pos_15153	, -dimethyl valeric acid	442.603	279.105	434.173	397.102	499.541	357.261	851.806	603.927	577.845	690.929	639.85	1317.85	401.631	780.368	1.943	0.958285	0.0200516	1.05576	up
pos_15158	1,3,5,11-Bisabolatetraen-10-one	231.936	252.897	247.02	211.538	386.06	329.183	397.226	475.549	501.793	361.847	420.661	522.25	276.439	446.554	1.61538	0.691875	0.00110162	1.25862	up
pos_15171	N-(14-Methylhexadecanoyl)pyrrolidine	5832.44	2150.61	5261.02	5318.57	6311.64	2519.32	52481.4	18749.7	18522.8	25148.5	30848.9	67949.6	4565.6	35616.8	7.80113	2.96368	0.012897	1.12407	up
pos_15172	4Alpha-methyl-5alpha-cholesta-8-en-3-one	354.495	231.708	259.813	331.532	334.334	218.322	11100.5	3043.97	3270.22	4270.96	5169.94	12652.9	288.367	6584.75	22.8346	4.51315	0.0143733	1.11251	up
pos_15175	3alpha,7alpha,12alpha-Trihydroxy-5beta-cholestane	3748.33	1747.62	3458.38	2991.62	3271.8	2107.02	8635.33	5413.06	4221.69	7105.55	6517.01	14097.7	2887.46	7665.06	2.6546	1.40849	0.0192362	1.05599	up
pos_15176	Ethyl 3-hydroxydodecanoate	390.817	219.266	382.754	398.212	483.992	316.67	1280.08	826.783	585.856	1068.34	1027.39	1873.62	365.285	1110.35	3.03967	1.60391	0.00835493	1.15736	up
pos_15194	METHOPRENE (S)	834.993	427.454	754.164	758.539	915.29	528.476	2408.11	1933.34	1211.51	2330.8	1918.65	3073.51	703.153	2145.99	3.05195	1.60973	0.00169052	1.26624	up
pos_15202	Olaparib	9096.1	5235.02	6535.08	8247.57	10255.6	6735.72	25251.7	22554.3	16192.5	26293.6	26424	31303.2	7684.19	24669.9	3.21047	1.68279	0.000183817	1.35796	up
pos_15206	3,5,9-Trihydroxyergost-7-en-6-one	1354.2	925.257	479.681	388.598	624.484	862.467	1250.08	1262.89	1824.55	2789.25	2878.9	2149.05	772.448	2025.79	2.62256	1.39097	0.00576889	1.12864	up
pos_15207	Cowanin	257.014	180.528	377.123	176.779	266.007	152.879	1134.22	939.801	660.911	1456.7	851.086	1777.58	235.055	1136.72	4.83595	2.2738	0.00270755	1.24266	up
pos_15213	N,N'-Bis(salicylidene)-1,2-phenylenediamine	59.1798	30.8758	91.1942	60.3456	140.257	79.7262	493.505	234.762	174.179	251.927	313.866	648.048	76.9298	352.715	4.58489	2.19689	0.0128216	1.12444	up
pos_15219	Leukotriene F4	40.7179	34.5102	66.4331	42.0647	26.2836	32.0666	168.846	51.4943	93.0052	68.7532	149.141	118.607	40.346	108.308	2.68447	1.42464	0.0134036	1.09749	up
pos_15234	Cortisol lactate	6466.4	3224.73	5766.39	5699.2	6266.27	3684	21726.8	12943.6	11782.2	17594.6	17197.6	30841	5184.5	18681	3.60324	1.84929	0.00451834	1.2138	up
pos_15250	(2S,5R)-3,3-Dimethyl-2-(2-phenylethyl)-4-thia-1-azabicyclo[3.2.0]heptan-7-one	63.6539	20.9738	38.3096	52.6871	52.1127	38.6096	345.521	197.839	233.821	194.681	297.087	483.61	44.3911	292.093	6.57999	2.71809	0.0025726	1.27302	up
pos_15261	Isoleucyl-Leucine	290.859	233.022	314.127	277.583	385.804	316.575	559.588	456.894	469.681	452.972	521.095	821.159	302.995	546.898	1.80498	0.851979	0.00652194	1.17846	up
pos_15265	3,4',5-Trihydroxy-3',7-dimethoxyflavanone	15.7314	9.08862	21.2703	16.9905	15.7516	11.5312	4417	2562.37	2501.98	1647.56	3663.96	4832.72	15.0606	3270.93	217.184	7.76278	0.00132915	1.32382	up
pos_15266	PE(19:1(9Z)/0:0)	65954.6	29189.8	45338.8	71731.5	74248.5	40490.4	196858	167905	127442	163034	187216	200026	54492.3	173747	3.18847	1.67286	1.09e-05	1.38404	up
pos_15276	Methyl-[12]-gingerdiol	1154.3	460.16	690.133	1034.82	881.018	515.133	6061.02	4367.38	4872.66	6065.83	7595.59	10082.9	789.262	6507.57	8.24513	3.04354	0.000989705	1.31985	up
pos_15286	N-Stearoyl Histidine	33.1802	43.3573	30.399	106.457	61.1048	75.9974	932.751	475.656	438.724	640.663	616.564	1089.27	58.4159	698.938	11.9649	3.58073	0.00165934	1.28928	up
pos_15287	Nephrin	984.37	800.455	932.064	866.123	1292.25	1051.34	4399.93	3062.11	3415.77	3552.37	4365.72	6095.3	987.769	4148.53	4.19991	2.07036	0.000750967	1.34314	up
pos_15288	Vitamin K1 epoxide	169.539	74.6042	163.737	134.223	127.684	83.0199	752.971	373.607	345.794	582.355	642.036	932.232	125.468	604.832	4.82062	2.26922	0.0030198	1.24828	up
pos_153	His Arg	460.178	734.562	526.125	579.308	322.831	486.937	108.537	99.7314	124.769	87.6667	117.763	18.3419	518.324	92.8016	0.179042	-2.48163	0.000379674	1.39674	down
pos_15310	3b,5a,6b-Cholestanetriol	2495.5	1463.7	2142.07	2360.2	1945.83	1778.08	8470.28	4874.75	5142.55	7806.15	6452.79	11062.9	2030.9	7301.57	3.59525	1.84609	0.00234374	1.26043	up
pos_15313	3-(1-Hydroxymethyl-1-propenyl)pentanedioic acid	88.303	47.5745	87.9031	86.9195	96.1131	60.8397	213.045	127.219	134.181	168.611	150.246	314.909	77.9422	184.702	2.36973	1.24472	0.012811	1.10269	up
pos_15329	Narbonolide	553.535	351.82	562.213	535.49	618.704	518.304	1339.19	864.025	1072.6	1011.73	1152.63	1892.88	523.344	1222.18	2.33532	1.22362	0.0045395	1.21954	up
pos_1533	Glucose lactate glutamate	245.667	137.023	192.666	189.474	140.215	131.301	586.49	443.395	464.292	342.834	479.192	417.011	172.724	455.536	2.63736	1.39909	7.35e-05	1.3616	up
pos_15330	Behenoylglycine	196.691	140.505	143.817	143.824	176.151	118.122	7200.5	5024.2	4442.7	6726.67	4588.26	9559.78	153.185	6257.02	40.8462	5.35213	0.000645687	1.34173	up
pos_15336	Icosenoic acid	216.046	90.0878	129.61	134.464	188.806	113.08	995.879	536.54	572.482	790.982	705.759	1447.47	145.349	841.519	5.78964	2.53347	0.00378809	1.23701	up
pos_15342	4,4-Dimethylcholesta-8(9),14-dien-3beta-ol	1031.02	474.376	991.741	1063.06	581.496	517.479	4302.24	1860.42	1890.81	3569.09	2798.06	5705.26	776.528	3354.31	4.31963	2.11091	0.00766524	1.15286	up
pos_15343	Schleichol 1	8472.93	6648.33	6921.34	8262.98	9528.35	5950.21	16735.2	10586.4	9429.34	12983.3	14294.5	24206.8	7630.69	14705.9	1.92721	0.946512	0.0215869	1.03683	up
pos_15345	erythro-6,8-Heneicosanediol	343.998	202.832	332.945	410.396	400.925	257.902	15929.4	7802.64	6066.71	10805.5	10604.5	19300.5	324.833	11751.5	36.1771	5.177	0.00249022	1.27141	up
pos_15351	Quillajasaponin	293.527	168.279	163.15	253.674	319.227	251.112	593.869	436.524	448.826	592.7	599.412	694.021	241.495	560.892	2.32258	1.21573	0.000123222	1.33364	up
pos_15358	Ponasteroside A	316.332	175.035	303.683	279.714	383.789	214.493	1213.27	798.736	845.097	1026.72	1103.2	1736.78	278.841	1120.63	4.0189	2.0068	0.00141488	1.29878	up
pos_15363	Ethylestrenol	187.679	122.416	221.25	196.048	344.189	162.842	587.944	389.648	319.895	402.495	393.937	831.093	205.737	487.502	2.36954	1.24461	0.013309	1.09194	up
pos_15377	3-[4-[(E)-2-[6-(Dibutylamino)naphthalen-2-yl]ethenyl]pyridin-1-ium-1-yl]propane-1-sulfonate	58.2652	40.4481	54.7817	111.881	126.504	71.8336	243.591	237.336	237.058	173.625	382.96	231.298	77.2857	250.978	3.24741	1.69929	0.000803967	1.28675	up
pos_15378	Zotarolimus	125.011	124.13	168.38	211.962	372.848	165.759	553.043	546.212	430.228	321.326	670.114	677.186	194.682	533.018	2.7379	1.45307	0.000831072	1.26863	up
pos_15387	Valine-betaxanthin	8.4366	4.16785	11.2409	11.1365	9.12445	6.27641	685.522	291.513	284.14	195.547	495.402	745.374	8.39711	449.583	53.5402	5.74255	0.00524208	1.22607	up
pos_15394	linoleyl-l-carnitine	739.38	462.045	563.133	475.989	631.934	477.298	1090.18	930.96	912.265	1238.35	1291.15	1894.01	558.296	1226.15	2.19624	1.13504	0.0051103	1.19119	up
pos_15396	Palmitoyl Ara-C	25626	17717.3	24772.7	29600.8	34340.4	22254.4	81483.4	63299.3	52762.1	54054.6	88255.1	97188.9	25718.6	72840.6	2.83221	1.50193	0.0010986	1.3043	up
pos_15397	gamma-Aminobutyric acid glutamate	37.6247	90.1789	120.19	126.262	2.07e-08	173.408	664.795	577.565	523.452	313.891	572.141	349.342	91.2772	500.198	5.47998	2.45417	0.000314747	1.31977	up
pos_15401	Cycloheximide	1391.33	740.007	1257.82	1313.25	2889.94	1749.83	5735.54	4835.71	4249.18	4524.63	4526.6	7456.24	1557.03	5221.31	3.35338	1.74562	0.000197063	1.33774	up
pos_15408	4alpha-carboxy-stigmasta-7,24(241)-dien-3beta-ol	316.636	110.799	214.438	150.374	172.192	115.98	5814.54	4233.93	4958.1	5771.93	6228.57	6374.12	180.07	5563.53	30.8965	4.94937	1.48e-05	1.43469	up
pos_15409	G-418	2363.89	1078	2209.28	1741.46	1826.85	997.591	6014.51	3934.14	2810.55	8455.44	4775.82	8613.62	1702.84	5767.34	3.38689	1.75996	0.0078056	1.13995	up
pos_15411	PC(0:0/20:4(5Z,8Z,11Z,14Z))	36584	25164.4	36394	37473	51452.5	34082.2	66167.7	47012	69699.5	48067.9	69363.4	84473	36858.4	64130.6	1.73992	0.79902	0.00377348	1.19662	up
pos_15412	Ginsenoside F1	656.27	479.322	703.692	785.138	935.015	861.539	4325.38	2944.75	3463.88	3278.28	3798.45	4866.46	736.829	3779.53	5.12946	2.35881	8.6e-05	1.40633	up
pos_15415	2-Cyclohexen-1-one, 3-(15-hydroxypentadecyl)-2,4,4-trimethyl-	133.145	48.8841	92.304	140.951	142.863	71.1168	37643.4	23871.7	19376.2	34025.8	24752.8	52231.3	104.877	31983.5	304.961	8.25248	0.00129313	1.30722	up
pos_15439	N-Myristoyl Tryptophan	1431.21	1361.97	1158.15	1352.19	1552.94	1169.69	4454.04	3096.94	3102.9	4120.57	5042.77	5923.35	1337.69	4290.1	3.20709	1.68127	0.00113752	1.31358	up
pos_15444	CDP-DG(18:1(11Z)/PGF1alpha)	93.2755	79.4816	57.6695	142.019	59.3116	56.1689	873.813	380.193	487.196	408.527	721.246	353.498	81.3211	537.412	6.60852	2.72433	0.00299446	1.25451	up
pos_15445	5-alpha-Cholestane-3-beta,5,6-beta-triol, 6-acetate 3-(hydrogen succinate)	3792.71	1656.68	3040.31	3158.94	3478.35	2284.65	13640.3	8726.1	9151.33	10017.2	10582.5	21627.3	2901.94	12290.8	4.23537	2.08249	0.0049473	1.21418	up
pos_15452	Betulafolienetriol	2.07e-08	2.07e-08	2.07e-08	3.11907	2.07e-08	2.07e-08	1271.28	236.359	662.74	396.683	271.518	685.35	0.519845	587.321	1129.8	10.1419	0.0135659	1.12751	up
pos_15462	Pipercitine	759.551	448.04	597.816	497.191	905.075	461.485	7679.16	3700.91	3287.33	5060.14	5070.13	10212.7	611.526	5835.06	9.5418	3.25426	0.00460073	1.22699	up
pos_15469	LysoPE(22:6(4Z,7Z,10Z,13Z,16Z,19Z)/0:0)	45805.3	26945.4	46481.8	53497.1	61184.1	31809.4	121098	82297.4	78903.8	110302	106832	197283	44287.2	116119	2.62196	1.39065	0.00812338	1.1417	up
pos_15472	Lignoceroylcarnitine	106.754	46.3897	55.7776	82.7508	85.5773	41.7632	670.193	404.481	462.435	537.946	605.672	1387.17	69.8354	677.983	9.7083	3.27922	0.00894462	1.15893	up
pos_15476	PIP(20:1(11Z)/PGF1alpha)	1328	754.869	1053.71	2259.31	2074.33	812.241	4461.43	2881.84	2477.56	3753.88	4358.77	5048.22	1380.41	3830.28	2.77474	1.47235	0.000762837	1.23674	up
pos_15494	LysoPE(0:0/20:4(8Z,11Z,14Z,17Z))	145687	59285.7	100024	186034	159040	63454.4	335519	178998	158156	273515	270480	377650	118921	265720	2.23442	1.1599	0.00674028	1.08999	up
pos_155	Myrigalone A	156.102	262.762	171.435	223.689	184.319	187.942	88.7516	69.4271	80.4908	79.9433	151.21	95.9532	197.708	94.296	0.476946	-1.0681	0.000515228	1.29963	down
pos_1550	4-(3-Methyl-1-butenyl)-3,3',4',5-tetrahydroxystilbene	3493.34	4586.37	3627.31	6216.35	2879.63	3841.99	1972.01	1251.94	1643.76	1343.05	1960.85	898.753	4107.5	1511.73	0.368041	-1.44206	0.00192391	1.31867	down
pos_15505	Ornithylamphotericin methyl ester	644.118	366.931	403.567	1355.48	1110.08	511.486	2609.78	1794.07	2101.46	1707.18	3213.21	1993.5	731.943	2236.54	3.05562	1.61146	0.000533157	1.25732	up
pos_15510	(S)-1-(Sec-Butyl)-N-((4,6-dimethyl-2-oxo-1,2-dihydropyridin-3-yl)methyl)-3-methyl-6-(6-(piperazin-1-yl)pyridin-3-yl)-1H-indole-4-carboxamide	29591.9	17970.9	25723.7	43940.6	43125.7	27089.3	99193	70170.4	87754.1	75131.8	111233	110209	31240.4	92281.9	2.95393	1.56264	7.46e-05	1.35513	up
pos_15512	Penitrem D	1141.61	716.485	1022.98	1966.5	1803.58	1146.32	4806.94	3400.44	4009.07	3492.6	5078.65	5187.01	1299.58	4329.12	3.33117	1.73603	3.92e-05	1.36646	up
pos_15513	Pectenotoxin 1	667.276	257.865	484.386	650.27	694.484	309.825	1521.38	791.535	653.708	1102.59	1086.23	1896.08	510.684	1175.25	2.30133	1.20247	0.0150857	1.05642	up
pos_15515	CL(8:0/10:0/10:0/14:0)	777.296	364.836	395.878	1837.1	1098.27	475.901	2603.11	1450.52	1915.56	1583.74	2940.2	1412	824.88	1984.19	2.40542	1.26629	0.00811971	1.04489	up
pos_15518	CDP-DG(PGE2/20:1(11Z))	80.7062	37.2081	31.0409	162.411	130.902	47.1288	388.389	149.146	345.524	150.188	334.168	141.022	81.5662	251.406	3.08223	1.62398	0.0138777	1.06445	up
pos_15519	CDP-DG(22:5(4Z,7Z,10Z,13Z,16Z)/PGF1alpha)	118.83	56.5051	57.5872	202.993	108.492	48.4073	300.49	140.518	313.648	184.675	312.579	160.745	98.8025	235.443	2.38296	1.25276	0.0088312	1.04917	up
pos_15523	4-Aminophenylmannoside	624.994	238.732	448.833	689.299	654.92	360.263	1636.59	883.926	844.858	1073.19	1109.59	1802.04	502.84	1225.03	2.43623	1.28465	0.00503951	1.15853	up
pos_15526	Hydroxyprolyl-Asparagine	14.4253	18.4841	7.77651	49.7228	17.6338	24.1827	143.524	95.3802	149.674	51.0904	149.382	95.7741	22.0375	114.137	5.17923	2.37274	0.00158605	1.25802	up
pos_15528	[(2S,3S,5R)-3-Azido-5-(5-methyl-2,4-dioxopyrimidin-1-yl)oxolan-2-yl]methyl (2S,3S)-2-amino-3-methylpentanoate	553.317	273.009	513.063	465.11	564.879	327.964	1303.41	810.131	723.177	963.645	1009.37	2114.48	449.557	1154.04	2.56705	1.36011	0.0186582	1.06454	up
pos_15531	DG(2:0/20:3(8Z,11Z,14Z)-O(5,6)/0:0)	1046.16	522.292	937.392	1049.24	1199.59	707.571	2431.62	1759.71	1173.32	1927.33	1930.33	3095.15	910.373	2052.91	2.25502	1.17314	0.00605905	1.1594	up
pos_15536	LysoPC(18:2(9Z,12Z)/0:0)	67666.8	41988.8	47775.3	138602	91993.4	56839.7	256173	155877	226203	154477	244819	186810	74144.3	204060	2.7522	1.46058	0.000286957	1.26844	up
pos_15537	3b,6a-Dihydroxy-alpha-ionol 9-[apiosyl-(1->6)-glucoside]	540.629	352.391	333.069	1187.02	586.411	431.552	1949.75	1010.08	1891.04	1049.42	2144.1	976.501	571.844	1503.48	2.62918	1.39461	0.00676328	1.09357	up
pos_15549	8,10-Hentriacontanedione	2.07e-08	2.07e-08	2.07e-08	2.07e-08	0.0225745	2.07e-08	2443.42	1715.51	1254.01	1959.43	1461.44	2554.5	0.00376244	1898.05	504473	18.9444	0.000301415	1.3727	up
pos_15557	Met Phe Arg Leu	15342.5	5804.86	15629.3	21653.5	16660.9	11801.8	39252.7	17793.2	24025.7	23461.5	30031.3	47920.2	14482.2	30414.1	2.10011	1.07047	0.0161002	1.0374	up
pos_15567	Naematolone	1060.49	518.635	1010.03	919.55	1019.94	594.894	2937.95	1816.46	1747.31	2462.1	2217.04	4421.43	853.922	2600.38	3.04522	1.60655	0.00680724	1.17141	up
pos_15569	Dihydromonacolin L acid	3090.09	2992.54	4764.56	3034.59	3274.78	2126.57	7660.6	4325.35	4645.21	6661.83	5917.97	12084.6	3213.86	6882.6	2.14154	1.09865	0.0234323	1.01052	up
pos_15570	5,6-Epoxytetraene	1289.19	983.63	1318.12	1305.02	1881.2	1437.01	3283.71	2536.96	3050.12	2375.67	2600.3	4429.43	1369.03	3046.03	2.22496	1.15378	0.00187791	1.26884	up
pos_15573	1,2,3-Trihydroxyhenicos-12-en-4-one	322.837	233.526	372.572	390.755	387.935	322.672	1730.39	962.147	979.079	1295.78	1121.93	2245.38	338.383	1389.12	4.10517	2.03744	0.00363582	1.23956	up
pos_15574	Deoxycholic acid glycine conjugate	673.637	443.696	648.663	746.865	703.183	407.241	8012.04	8169.6	5497.13	13494.7	8351.91	12346.7	603.881	9312	15.4203	3.94676	0.000849264	1.31726	up
pos_15575	LysoPS(18:2(9Z,12Z)/0:0)	1378.42	1709.48	1971.37	1631.47	1866.72	1607.88	6483.5	4221.52	3791.73	4623.66	5637.07	8475.95	1694.22	5538.91	3.26929	1.70898	0.00276304	1.26278	up
pos_15584	LysoPE(22:5(4Z,7Z,10Z,13Z,16Z)/0:0)	4357	2260.03	5327.07	4128.1	7226.21	3785.41	11981.6	8579.51	7453.43	8516.91	7270.05	19544.9	4513.97	10557.7	2.3389	1.22583	0.0242403	1.02636	up
pos_15591	2-Pentadecylfuran	4558.7	2856.8	4302.27	3982.44	3835.54	3796.72	12897.8	6787.99	7127.87	10360.2	10739	20712.9	3888.75	11437.6	2.94121	1.55641	0.0148238	1.10048	up
pos_15593	N-Palmitoyl GABA	1.15395	4.44084	7.76039	41.9814	11.3887	10.2599	479.089	264.324	200.362	361.717	359.166	615.531	12.8309	380.031	29.6186	4.88843	0.00174168	1.28473	up
pos_15594	Docosanal	409.245	207.49	392.45	318.126	403.502	227.424	64470	47909.4	41150.2	68465.2	46890.6	91098.4	326.373	59997.3	183.831	7.52223	0.000537542	1.34737	up
pos_1560	Threonylproline	12.1317	12.8811	2.07e-08	9.5465	10.6299	2.89463	756.426	710.251	915.878	524.513	747.474	437.729	8.01397	682.045	85.107	6.41121	0.000212595	1.39869	up
pos_15602	8-Isoprostane	526.87	259.766	448.597	432.062	451.366	324.166	16948.4	6640.03	6115.57	9413.72	10138.4	20351.4	407.138	11601.3	28.4947	4.83262	0.00511137	1.218	up
pos_15606	4,4-Dimethyl-2-[3-carboxylatopropyl]-2-tridecyloxazolidine 3-oxide	6078.57	2896.71	5353.71	5667.96	6494.45	4263.23	14747.6	10945.7	7881.57	11862.5	11730.9	21570.7	5125.77	13123.2	2.56023	1.35627	0.00744146	1.15882	up
pos_15612	6,7-Dihydro-7-hydroxyciguatoxin	240.288	91.0211	627.695	413.783	374.484	503.533	957.288	509.874	896.426	611.842	890.542	1532.57	375.134	899.756	2.39849	1.26213	0.0139656	1.06308	up
pos_15615	Ricinoleic Acid methyl ester	7685.35	4424.6	8333.39	7963.01	7808.12	4312.89	29222	20322.8	12093.6	23736.6	28344.9	48024	6754.56	26957.3	3.99098	1.99674	0.00884909	1.15173	up
pos_15617	Calcitetrol	1537.26	1236.88	1320.81	1501.19	1755.08	1203.62	4190.96	2756.54	2766.54	3607.26	4294.29	5485.01	1425.81	3850.1	2.70029	1.43312	0.00195717	1.27776	up
pos_15619	LysoPA(P-16:0/0:0)	798.477	528.328	810.422	789.156	907.991	633.147	2488.62	1788.39	1228.07	2111.65	2526.06	4278.59	744.587	2403.56	3.22805	1.69066	0.0108615	1.13624	up
pos_15625	LysoPC(22:5(4Z,7Z,10Z,13Z,16Z))	6183.41	4292.25	7132.46	6845.68	9986.48	7659.83	18520.1	13482.1	19508.4	12966.8	15603.1	23306.2	7016.69	17231.1	2.45574	1.29616	0.000689663	1.3134	up
pos_15630	Decanenitrile	77.2067	26.119	163.787	53.7563	50.1001	47.5477	984.979	435.663	320.369	603.984	572.569	1292.09	69.7529	701.61	10.0585	3.33034	0.00796714	1.16835	up
pos_15631	6-allyl-8b-Carboxy-ergoline	113.955	17.0238	183.174	173.66	157.664	118.306	4046.01	2383.83	2102.05	3453.62	3509.02	5479.88	127.297	3495.73	27.4612	4.77932	0.00105167	1.32166	up
pos_15635	N-Docosahexaenoyl Threonine	8578.16	5062.37	8241.93	9155.63	10836.1	8432.84	33395.7	21726.2	21337.3	25746.7	28237.6	48191.5	8384.51	29772.5	3.55089	1.82818	0.00306669	1.25183	up
pos_15641	Oleylcarnitine	179.817	97.2248	219.574	130.799	105.089	95.8989	6888.67	4073.49	3737.69	6343.36	5906.56	10995.9	138.067	6324.27	45.8057	5.51746	0.00213617	1.27826	up
pos_15643	PC(17:1(9Z)/12:0)	1230.69	741.922	1234.46	1428.18	1395.8	859.666	4674.38	2826.08	3061.9	3747.36	3945.05	6660.93	1148.45	4152.62	3.61583	1.85433	0.00281506	1.24878	up
pos_15649	Phosphocholine	4243.19	2666.36	4499.09	4907.88	5098.73	3656.76	13388.1	9061.49	8601.06	8887.92	14187.3	17126	4178.67	11875.3	2.84189	1.50685	0.0025234	1.25997	up
pos_15650	2,3-bis (4-Hydroxyphenyl) Propionitrile	1926.76	1240.06	2188.51	2433.68	2481.06	1794.27	4658.52	3809.37	3880.92	4306	5924.49	7903.71	2010.72	5080.5	2.52671	1.33726	0.00409233	1.20949	up
pos_15656	Lysyl-Gamma-glutamate	453.362	247.156	418.307	429.118	436.812	250.545	1008.53	585.07	569.816	810.488	852.765	1559.69	372.55	897.726	2.40968	1.26884	0.0155418	1.07576	up
pos_15669	Protoporphyrinogen IX	436.962	295.479	452.952	453.738	538.534	359.414	2165.07	1370.77	1357.61	1495.88	1592.06	2830.19	422.846	1801.93	4.26143	2.09134	0.00200165	1.28606	up
pos_15676	13Z-Docosenamide	116.376	37.0489	101.41	72.7289	44.2851	58.1495	1553	535.146	459.062	824.87	574.838	2087.27	71.6664	1005.7	14.033	3.81076	0.0183215	1.07465	up
pos_15681	1-docosene	604.511	366.208	499.261	532.847	552.92	357.747	4826	1521.72	1583.95	2270.99	2774.83	5505.92	485.582	3080.57	6.34407	2.66541	0.0131795	1.12224	up
pos_15686	Campestanol	153.629	61.2921	63.9743	157.476	56.4366	33.1351	3156.29	631.178	664.396	1477.26	1944.64	1403.6	87.6572	1546.23	17.6395	4.14074	0.0123955	1.12896	up
pos_15691	4-Cholesten-7alpha,12alpha-diol-3-one	415.294	271.845	398.183	411.786	414.43	242.366	5914.23	3998.05	3080.02	5230.01	4316.39	7075.42	358.984	4935.69	13.7491	3.78126	0.000543587	1.34919	up
pos_157	L-Prolinamide, 5-oxo-L-prolyl-L-norvalyl-	3144.84	3638.72	3572.36	4791.31	3929.77	3472.89	3232.4	3161.98	2969.3	3009.97	2877.2	3209.75	3758.32	3076.77	0.818656	-0.288671	0.0309408	1.05114	down
pos_15718	Pentyl octanoate	4147.85	1783.03	3376.85	3428.57	3043.12	2238.31	10147	5570.94	4584.42	7208.91	6415.8	15982.6	3002.95	8318.28	2.77003	1.4699	0.0261569	1.01308	up
pos_1572	Lestaurtinib	248.851	275.494	225.95	320.809	359.824	338.054	576.196	437.156	567.178	370.464	641.902	321.036	294.83	485.655	1.64724	0.720047	0.0127827	1.0975	up
pos_15720	PA(14:0/18:4(6Z,9Z,12Z,15Z))	723.793	543.942	582.02	628.815	1082.41	922.562	1862.24	1521.96	1840.66	1803.74	1951.02	1948.9	747.257	1821.42	2.43747	1.28539	3.14e-06	1.42625	up
pos_15728	Ranitidine	2.07e-08	2.07e-08	12.4331	21.8694	2.07e-08	3.76528	46.2429	27.7153	54.7972	14.4359	62.6743	17.7434	6.34462	37.2682	5.87398	2.55434	0.0111116	1.07518	up
pos_1573	5-Hydroxyectoine	74.5849	50.7512	72.6779	73.499	72.0027	57.7955	147.115	102.123	104.01	129.841	117.277	189.89	66.8852	131.709	1.96918	0.977597	0.00386567	1.20732	up
pos_15734	CPA(18:0/0:0)	12185.8	7597.31	11395.7	14235.9	14893.6	10257.3	33653.1	21193.2	17978.7	21896.9	31652	43462.4	11760.9	28306.1	2.40679	1.26711	0.00741763	1.16296	up
pos_15741	N-Stearoyl GABA	435.75	257.08	360.523	97.197	129.899	71.875	12515.4	10094.6	8931.03	14233.8	9716.74	17535.5	225.388	12171.2	54.0012	5.75492	0.000292405	1.36846	up
pos_15743	Secalciferol	161.492	56.7547	228.435	112.876	120.864	103.097	4385.71	2425.15	2152.86	3604.4	3130.1	6553.89	130.586	3708.69	28.4002	4.82783	0.00282847	1.26009	up
pos_15750	1-O-Myristoyl-2-acetyl-glycerol	700.646	477.391	640.435	578.518	673.517	515.106	3368.31	3265.46	2465.22	5929.96	3038.53	6033.47	597.602	4016.83	6.72157	2.7488	0.00293058	1.24234	up
pos_15757	PS(LTE4/22:1(13Z))	358.61	277.371	501.185	405.647	436.156	323.763	1341.19	893.458	567.102	788.368	949.54	1820.87	383.789	1060.09	2.76217	1.4658	0.013669	1.10873	up
pos_15767	1-Palmitoyl Lysophosphatidic Acid	3245.31	1739.96	3121.96	3041.3	3445.48	1981.31	9407.3	5804	4833.25	6991.99	7517.86	14403.2	2762.55	8159.61	2.95365	1.5625	0.011166	1.12646	up
pos_15768	PE(16:0/0:0)	105707	64572.7	123131	114329	117967	67537.9	449279	312777	189485	347488	398801	725381	98874	403868	4.08468	2.03022	0.00861377	1.15697	up
pos_15777	(3beta,24xi)-Cycloartane-3,24,25-triol	201.501	143.022	130.437	151.379	122.991	31.0631	2655.43	575.896	1454.3	1479.66	1275.98	2242.89	130.066	1614.03	12.4093	3.63335	0.0042698	1.23277	up
pos_15778	(S)-Nerolidol 3-O-[a-L-rhamnopyranosyl-(1->2)-b-D-glucopyranoside]	1525.55	1117.81	1560.96	1482.67	1832.06	1420.11	3861.87	2831.97	2809.11	3052.1	3246.93	5114.12	1489.86	3486.01	2.33983	1.2264	0.00209215	1.2736	up
pos_15781	Bipindogulomethyloside	1213.79	792.498	1215.93	1065.3	1309.11	1019.2	2552.85	1729.13	1673.57	2185.51	2017.49	3769.72	1102.64	2321.38	2.1053	1.07402	0.0111773	1.12862	up
pos_15783	Hexadecanoic acid	131.455	78.216	131.615	130.216	133.8	76.7239	446.499	244.814	169.873	315.235	303.968	695.73	113.671	362.687	3.19067	1.67386	0.0218669	1.04387	up
pos_15798	2-hydroxyethinylestradiol	1344.86	782.688	1282.43	1302.26	1534.51	1124.77	5920.58	3957.67	4228.5	4940.21	4777.57	7972.07	1228.59	5299.43	4.31343	2.10884	0.000916161	1.32604	up
pos_15812	Rphdhd	10873.4	6546.73	8976	12660.9	12671.2	9109.4	27750.8	18237.8	19432.7	24933.3	24967.8	38510.3	10139.6	25638.8	2.52858	1.33833	0.0024704	1.2351	up
pos_15813	Val Glu Lys Phe	5740.76	4674.11	6215.64	6853.14	6373.4	4223.74	21007	10352.4	10540.6	17723.3	16074	25409.6	5680.13	16851.1	2.96668	1.56885	0.00518753	1.19594	up
pos_15818	7',8'-Dihydro-8'-hydroxycitraniaxanthin	1156.81	719.209	961.871	1672.04	1394.66	850.532	4577.74	3020.4	2809.03	3462.25	4091.5	4924.89	1125.85	3814.3	3.38793	1.7604	0.000237462	1.33386	up
pos_15823	[(2S)-1-(4-Amino-2-oxopyrimidin-1-yl)-3-hydroxypropan-2-yl]oxymethyl-phosphonooxyphosphinic acid	249.257	140.494	248.99	266.06	285.238	183.069	606.233	389.609	329.189	475.379	520.659	991.419	228.851	552.081	2.4124	1.27047	0.019219	1.05637	up
pos_15839	Clavaminic acid	486.025	282.112	470.251	522.41	530.004	347.568	1187.89	759.636	723.25	878.193	1108.11	1703.28	439.728	1060.06	2.41072	1.26946	0.00770652	1.15579	up
pos_1584	D-Phenyllactic acid	27353.4	29323.2	30667.2	36373.7	33772	33460	44265.1	36797.9	36164	40111.5	37618.9	38554.4	31824.9	38918.6	1.2229	0.290304	0.00297285	1.11991	up
pos_15842	Glutaminylglutamine	2450.47	1127.15	2213.26	2160.49	2179.46	1334.37	5299.38	2907.35	2610.18	3829.35	4845.73	8178.26	1910.87	4611.71	2.41341	1.27108	0.0215625	1.03848	up
pos_15844	C20911	206.905	124.456	197.745	220.872	233.425	157.739	568.783	384.607	261.404	368.693	457.693	775.253	190.19	469.406	2.46808	1.30339	0.0119894	1.1176	up
pos_15847	LysoPC(16:0/0:0)	1.50212e+06	957523	1.53797e+06	1.61939e+06	1.72794e+06	1.19936e+06	4.47216e+06	3.09559e+06	2.47873e+06	3.06813e+06	4.47838e+06	6.16479e+06	1.42405e+06	3.95963e+06	2.78054	1.47537	0.00520593	1.20599	up
pos_15859	31-O-Demethyltacrolimus	3148.73	2179.7	3252.68	3521.79	3827.18	2692.58	10295.5	7003.88	5566.22	6220.85	9802.78	12768.6	3103.78	8609.63	2.77392	1.47193	0.00421179	1.22757	up
pos_15875	hydroxyoctadecadienoic acid	2619.69	2158.86	2434.76	2237.43	4079.29	2689.04	4809.23	4329.01	4732.66	4736.91	3536.8	8190.81	2703.18	5055.9	1.87035	0.903311	0.0138595	1.08384	up
pos_15884	14-HDoHE	267.626	228.949	311.923	340.514	326.65	189.729	506.728	276.911	428.549	646.522	679.695	642.622	277.565	530.171	1.91008	0.933631	0.00918554	1.09887	up
pos_15885	1-(8Z,11Z,14Z-eicosatrienoyl)-sn-glycero-3-phosphocholine	16927.5	7375.73	12344.6	29744.4	20328.9	12436.8	51801.2	28417	54451.6	38349.1	44200.3	46960.9	16526.3	44030	2.66424	1.41372	0.000314161	1.26434	up
pos_15888	Everolimus	1650.29	1268.19	1842.8	2013.24	2166.15	1559.43	8059.88	7026.97	5098.96	5873.14	8707.3	9384.09	1750.01	7358.39	4.20476	2.07202	0.000325713	1.36937	up
pos_1589	Erinapyrone A	623.36	577.291	658.74	764.453	717.005	647.057	1038.17	773.786	756.044	867.303	820.026	1142.89	664.651	899.703	1.35365	0.436851	0.0122646	1.06359	up
pos_15895	8alpha-13(16),14-Labdadien-8-ol	129.648	68.4292	131.684	148.874	138.067	88.5582	407.238	293.442	257.982	356.456	298.06	563.279	117.543	362.743	3.08603	1.62575	0.0022743	1.24618	up
pos_15897	Glycidyl oleate	5314.13	3013.37	5362	5364.31	5765.72	3459.55	15342.1	12128.5	10141.1	14936.1	14465.7	22965.8	4713.18	14996.5	3.18183	1.66986	0.00168748	1.27207	up
pos_159	Methyl 5-(hydroxymethyl)pyrrolidine-3-carboxylate	131.232	198.975	152.157	235.074	166.717	213.843	86.3666	81.2373	63.8542	70.0962	77.9601	22.527	183	67.0069	0.366159	-1.44946	0.000249493	1.34453	down
pos_15901	Docosa-2,4,6,8,10-pentaenoic acid	1057.57	369.212	402.643	1084.86	669.489	352.77	207159	107079	79389.2	158712	128016	268506	656.091	158144	241.039	7.91312	0.00264334	1.26388	up
pos_15908	DG(8:0/20:3(8Z,11Z,14Z)-2OH(5,6)/0:0)	2418.51	1218.36	2537.47	2159.6	2457.27	1310.68	4471.69	2994.07	3194.98	3910.58	3042.35	7382.57	2016.98	4166.04	2.06548	1.04648	0.0242657	1.00859	up
pos_15909	2-Hexaprenyl-3-methyl-6-methoxy-1,4-benzoquinone	376.217	135.296	280.876	218.906	293.474	184.692	986.776	609.696	586.907	647.798	687.321	1588.87	248.243	851.229	3.42901	1.77779	0.0118212	1.12523	up
pos_15912	Cysteinyl-Hydroxyproline	34.9964	12.9888	16.6041	11.4255	11.2567	11.2589	2085.26	539.261	792.572	643.572	1709.19	2241.17	16.4217	1335.17	81.3052	6.34528	0.00832415	1.18173	up
pos_15925	CDP-DG(PGF1alpha/a-25:0)	384.82	207.037	377.977	433.553	433.483	323.744	1249.28	905.961	1198.66	981.259	1114.75	1316.69	360.102	1127.77	3.13179	1.64699	8.54e-06	1.41298	up
pos_15927	L-Homocysteine, S-(2-((1-iminoethyl)amino)ethyl)-	553.207	280.431	531.817	497.759	550.419	342.101	5530.11	2532.92	3259.16	2926.95	5728.8	5148.5	459.289	4187.74	9.11788	3.1887	0.00136625	1.32196	up
pos_15929	Pixantrone	220.508	82.3656	153.585	184.139	167.766	92.1985	632.396	378.973	419.967	416.139	496.984	666.514	150.094	501.829	3.34343	1.74133	0.00035586	1.32535	up
pos_15931	S-Adenosylmethioninamine	22.0939	31.3504	25.6381	54.7006	85.5129	33.5556	931.655	478.143	520.801	360.153	692.587	953.024	42.1419	656.06	15.5679	3.9605	0.00162742	1.30988	up
pos_15938	2-Methylnaphthalene	290.661	205.267	314.272	218.056	358.061	245.078	673.687	454.66	501.695	569.961	564.683	1032.22	271.899	632.817	2.3274	1.21872	0.00708924	1.17685	up
pos_15941	11Z-Eicosenoic acid	108.001	58.5809	67.9983	81.7611	84.2944	63.5123	3383.72	1542.89	1403.77	2087.97	2987.88	4265.8	77.3579	2612	33.7652	5.07746	0.00269168	1.27021	up
pos_15944	Tazemetostat	820.436	371.253	728.601	767.516	941.738	491.696	2316.41	1655.74	1679.83	1954.79	2235.11	3178.02	686.873	2169.98	3.15922	1.65957	0.000743881	1.30692	up
pos_15948	Prosapogenin	53.0502	19.1256	62.6838	72.8072	113.954	53.4904	1291.91	779.461	826.471	892.075	827.627	1513.87	62.5186	1021.9	16.3456	4.03083	0.000553036	1.35525	up
pos_15950	5-Phenyl-1,3-pentadiyne	107.48	85.5048	115.748	87.0347	176.583	113.29	174.206	163.143	181.933	158.836	155.669	292.359	114.273	187.691	1.64247	0.71587	0.0185188	1.04651	up
pos_15961	Auda	39314.3	44955.7	36216.1	41156.4	51341.8	41493.1	68367.4	53690.5	60142.4	57910.2	91121.1	70098.3	42412.9	66888.3	1.57707	0.657251	0.00499557	1.18482	up
pos_15965	4E,6E,10Z-Hexadecatrien-1-ol	41.6304	103.4	83.3703	199.174	111.242	83.5443	1142.93	515.939	280.447	614.977	743.666	1241.62	103.727	756.596	7.29412	2.86673	0.00731061	1.16552	up
pos_15966	N-Stearoyl Lysine	710.551	588.904	809.798	709.334	810.783	607.806	1723.77	990.946	1068.38	1161.45	1501.34	2205.41	706.196	1441.88	2.04176	1.02981	0.0110403	1.13721	up
pos_15967	Orlistat	1836.22	1014.1	1702.23	2065.15	2108.38	1387.93	7295.34	4767.76	5133.84	4557.33	5552.76	9074.68	1685.67	6063.62	3.59716	1.84686	0.00138156	1.29854	up
pos_15970	N-[(Z)-1,3-Dihydroxyoctadec-4-en-2-yl]-6-[(4-nitro-2,1,3-benzoxadiazol-7-yl)amino]hexanamide	1136.71	898.771	1317.7	961.862	1472.71	1486.33	2312.3	1730.33	2330.97	1885.65	2205.07	3488.97	1212.35	2325.55	1.91822	0.939767	0.00528554	1.19517	up
pos_15986	N-Myristoyl Arginine	196.285	177.542	224.873	283.081	194.744	217.287	1411.93	854.87	1280.9	977.656	1477.6	1351.97	215.635	1225.82	5.6847	2.50708	0.000153121	1.39656	up
pos_15987	N-Stearoyl Aspartic acid	217.335	163.169	175.371	196.252	821.467	411.697	608.244	833.581	654.487	625.422	605.008	797.312	330.882	687.342	2.0773	1.05471	0.0175243	1.11007	up
pos_15992	N-Dodecylsarcosinate	3226.25	1380.83	2966.22	2541.54	3088.95	1664.12	6106.08	4317.51	3339.49	6398.28	3957.55	10069.6	2477.99	5698.08	2.29948	1.20131	0.0223609	1.02012	up
pos_16007	Isoalantolactone	241.779	169.644	243.973	225.005	334.567	225.585	401.785	332.856	397.248	410.046	314.814	741.881	240.092	433.105	1.80391	0.851128	0.0279412	1.00521	up
pos_16009	3-Deoxyestradiol	492.893	307.341	481.926	420.099	666.655	485.431	905.532	714.989	795.297	742.679	621.907	1399.07	475.724	863.245	1.81459	0.859645	0.0172918	1.06861	up
pos_16018	1 ,25-dihydroxy-26,27-dinorvitamin D3 / 1 ,25-dihydroxy-26,27-dinorcholecalciferol	2259.78	1405.87	2925.36	2428.85	3254.17	2045.9	6416.68	3831	4145.39	4468.62	4210.5	10226.2	2386.66	5549.73	2.32532	1.21743	0.0245787	1.02983	up
pos_16024	Eremopetasidione	562.491	370.487	574.492	476.634	755.258	533.207	1055.67	772.641	868.199	941.006	741.523	1665.3	545.428	1007.39	1.84697	0.885163	0.0195576	1.0551	up
pos_16028	Spisulosine	1009.09	503.751	903.254	1099.58	969.247	542.731	2859.79	2084.12	1558.67	2758.17	2860.32	4123.26	837.943	2707.39	3.23099	1.69198	0.0024786	1.23541	up
pos_1603	Desmethylfluoxetine	191.257	181.253	164.983	328.141	136.307	117.996	100.83	50.5365	55.3842	50.3386	124.233	7.17962	186.656	64.7503	0.346896	-1.52742	0.00836953	1.15657	down
pos_16033	Actodigin	1267.83	522.343	1043.97	1159.93	1251.47	622.199	3159.82	1955.68	1513.9	2894.24	2166.59	4714.48	977.959	2734.12	2.79574	1.48323	0.0118051	1.10056	up
pos_16034	Trihexosylceramide (d18:1/12:0)	1771.48	1036.86	1715.52	1953.23	2376.96	1705.69	4811.84	3734.4	3682.98	3532.44	4185.07	6312.24	1759.96	4376.49	2.4867	1.31423	0.000964733	1.29409	up
pos_16050	PE(P-16:0/0:0)	337303	149766	298697	294056	346795	228210	643488	494059	336800	531289	519027	991128	275804	585965	2.12457	1.08717	0.0169924	1.06243	up
pos_16056	N-[2-(3,4-Dihydroxyphenyl)ethyl]icosa-5,8,11,14-tetraenamide	39752	19292.6	35423.7	42217.9	42707.9	26334.1	110023	75829.5	51121	81379.9	83998.3	144099	34288	91075	2.65618	1.40935	0.00624141	1.16862	up
pos_16060	Janthitrem G	703.734	513.794	873.194	801.051	1271.87	889.64	2223.97	1470.27	1972.23	1752.29	1765.6	3279.15	842.213	2077.25	2.46642	1.30242	0.00376438	1.21449	up
pos_16069	Stearoylglycine	4934.19	2863.43	4283.26	4505.57	5337.96	3628.42	12976.1	9220.18	10141.3	11565.5	11546.5	15224.3	4258.81	11779	2.76579	1.46769	0.00011487	1.37092	up
pos_16073	Chenodeoxycholylcitrulline	10034.2	7588.37	11583.4	12116.7	15677.9	11287.4	24759	16181.3	27421.9	19359.3	24429.5	34440.3	11381.3	24431.9	2.14666	1.1021	0.00270097	1.23686	up
pos_16074	Angiotensin A	548.718	214.721	375.236	604.052	488.62	346.932	1446.62	1014.76	1120.67	1195.01	1366.02	1480.78	429.713	1270.65	2.95696	1.56412	8.95e-06	1.37792	up
pos_16076	Ganglioside GA2 (d18:1/18:0)	956.336	605.138	996.032	1429.88	1559.88	1252.38	3207.89	2739.47	4601.78	2760.32	3928.28	3294.43	1133.27	3422.03	3.01959	1.59435	0.000186492	1.3542	up
pos_16077	Tetrahydrocorticosterone	938.261	523.736	1011.68	810.556	959.698	537.035	2480.84	1408.2	1310.21	1807.49	1599.29	3711.08	796.829	2052.85	2.57628	1.36529	0.0187958	1.06082	up
pos_1608	Sugiol	25.9159	52.0229	14.7346	23.8422	16.7941	26.7485	664.096	530.4	677.721	399.613	656.785	379.228	26.6764	551.307	20.6665	4.36922	0.000209169	1.3958	up
pos_16085	Choline	1308.14	715.277	1087.42	1485.54	1535	1111.46	3266.61	2466.84	2596.52	2523.66	3066.95	3615.27	1207.14	2922.64	2.42113	1.27568	4.59e-05	1.36389	up
pos_16091	Choline phosphate	2068.43	1176.44	1976.42	2288.17	2265.73	1506.21	4843.81	3306.71	3545.11	3960.38	4504.62	6451.79	1880.23	4435.4	2.35897	1.23816	0.00175534	1.25106	up
pos_16092	Imazodan	340.295	181.241	296.375	380.772	385.29	267.629	824.958	587.879	635.315	647.776	710.704	970.79	308.6	729.57	2.36413	1.24131	0.000271275	1.31984	up
pos_1610	Ser Phe	1552.72	1037.78	868.337	1644.4	942.988	734.658	756.208	516.126	497.237	549.061	1056.8	386.516	1130.14	626.992	0.554789	-0.849989	0.0236838	1.0063	down
pos_16101	PC(O-16:1(11Z)/2:0)	550182	275535	425302	622811	589883	365110	1.38104e+06	999090	1.06415e+06	1.20017e+06	1.32367e+06	1.54795e+06	471471	1.25268e+06	2.65696	1.40978	3.43e-05	1.35871	up
pos_16107	Chenodeoxycholylphenylalanine	16755.6	8668.71	13854.2	18489.5	19587.8	13723.9	41723.9	30537.4	31226.2	32809	35327.3	51199.4	15180	37137.2	2.44646	1.2907	0.000441659	1.30788	up
pos_1611	Trp Ser	497.281	525.605	402.282	720.194	416.566	403.565	313.476	225.019	265.141	212.118	331.916	52.6455	494.249	233.386	0.472203	-1.08252	0.00254842	1.2123	down
pos_16112	Gentamicin C1	782.897	665.717	622.091	1054.85	1128.31	889.286	1807.17	1949.2	2415.91	1200.07	2724.49	1479.98	857.191	1929.47	2.25092	1.17052	0.00436575	1.20853	up
pos_16115	Fusidic acid	214.743	114.065	127.294	223.897	222.143	192.832	1154.42	941.066	1046.87	483.167	761.085	1060.82	182.496	907.903	4.97493	2.31468	0.000650306	1.35181	up
pos_16121	1-[6-(2-Carboxypyrrolidin-1-yl)-6-oxohexanoyl]pyrrolidine-2-carboxylic acid	120.427	0.415709	49.43	74.5029	99.1273	11.6168	1882.61	500.278	809.771	594.805	1610.06	2473.78	59.2533	1311.88	22.1403	4.4686	0.012025	1.14066	up
pos_16122	LysoPC(P-16:0)	244975	164720	205221	197220	294645	270822	347377	319718	311738	338287	408250	529861	229601	375872	1.63707	0.711115	0.00567596	1.16149	up
pos_16123	Fumitremorgin B	1800.83	987.728	1615.59	1362.36	2368.89	2159.26	2060.34	2383.86	2429.81	2828.26	3617.81	2839.38	1715.78	2693.24	1.56969	0.650483	0.00913531	1.114	up
pos_16144	Lyso-PAF C-16	86335.5	50287.5	81804.2	99384.8	114859	96689.2	214982	151579	140845	143707	161401	260847	88226.7	178893	2.02766	1.01981	0.00422528	1.19073	up
pos_16147	Cer(d18:2(4E,14Z)/22:6(4Z,8Z,10Z,13Z,16Z,19Z)-OH(7))	689.442	389.202	833.755	617.431	613.853	365.05	1795.78	971.541	841.508	1533.18	1233.88	2974.74	584.789	1558.44	2.66496	1.41411	0.0269684	1.00273	up
pos_16155	(24E)-15alpha-Acetoxy-3alpha-hydroxy-23-oxo-7,9(11),24-lanostatrien-26-oic acid	97.0175	226.67	243.82	673.627	426.086	269.69	1218.52	484.936	603.399	2134.95	1541.54	1706.55	322.818	1281.65	3.97019	1.98921	0.013259	1.04687	up
pos_16171	15-Hexadecanolide	556.753	304.812	525.999	519.326	619.618	342.193	1317.49	918.062	877.665	1193.7	934.581	1918.48	478.117	1193.33	2.4959	1.31956	0.00558224	1.17645	up
pos_16175	Moracin G	141.128	25.8831	77.261	84.0735	88.7828	63.7518	2167.6	1100.64	1353.85	1230.89	1758.78	2130.68	80.1468	1623.74	20.2596	4.34053	0.00042713	1.37194	up
pos_16177	24-Nor-5 -cholane-3 ,7 ,12 ,22,23-pentol	7321.5	3960.65	7154.25	6489.9	7610.66	4579.63	21111.6	13868.1	11624.2	18173.1	22163.2	34546.2	6186.1	20247.7	3.2731	1.71066	0.00746627	1.17138	up
pos_16178	Palmitoyl glucuronide	675.875	970.355	733.465	696.708	767.65	421.127	1722.14	1023.87	981.925	1335.46	1462.57	2377.8	710.863	1483.96	2.08755	1.06181	0.0129579	1.06334	up
pos_16180	7',8'-Dihydro-8'-hydroxyreticulataxanthin	3685.55	1702.15	3279.25	4255.79	3887.82	2291.14	10983.6	6140.25	5994.55	7932.55	7841.76	14114.1	3183.62	8834.46	2.77498	1.47248	0.00578399	1.16988	up
pos_16181	5beta,19-Epoxy-19-methoxycucurbita-6,23(E)-diene-3beta,25-diol	1424.57	2013.61	1606.95	1385.72	1362.17	857.079	3595.6	2178.97	1983.15	2900.3	3270.71	5371.68	1441.68	3216.73	2.23124	1.15784	0.0148131	1.0516	up
pos_16184	Clarithromycin	2285.54	1541.79	2670.82	2353.73	2826.44	2889.87	5413.75	3620.98	4869.66	5123.75	4284.05	6731.1	2428.03	5007.22	2.06225	1.04422	0.000963317	1.28377	up
pos_16186	PG(a-25:0/20:4(6Z,8E,10E,14Z)-2OH(5S,12R))	284.248	130.672	202.744	350.232	359.569	237.295	775.249	520.463	497.511	554.393	493.547	839.731	260.793	613.482	2.35237	1.23411	0.00121815	1.23828	up
pos_16189	Oryzalexin E	1529.71	1095.23	1647.04	1409.05	1458.95	1124.53	2954.12	1888.69	1745.5	2482.39	2266.51	4449.24	1377.42	2631.07	1.91015	0.933686	0.0258562	1.01431	up
pos_16194	Isovalerylglucuronide	132.081	153.569	183.144	136.759	104.106	133.175	284.337	215.317	148.2	236.88	279.028	350.758	140.473	252.42	1.79694	0.845539	0.0088444	1.09566	up
pos_16197	O-Arachidonoyl Glycidol	14232.9	14570	18186	14038.2	12387.5	12762.6	30701.3	19929	17169.4	25066.3	27115.6	37648.2	14362.9	26271.6	1.82914	0.871164	0.00971569	1.1154	up
pos_162	Febarbamate	82.1956	97.9695	66.1273	191.554	83.823	96.5171	2.07e-08	2.07e-08	1.88292	3.98091	2.07e-08	2.07e-08	103.031	0.977305	0.00948554	-6.72005	0.002553	1.33664	down
pos_16203	Norfloxacin	315.376	283.035	459.597	257.108	208.893	293.89	597.508	471.453	363.671	438.103	502.915	526.383	302.983	483.339	1.59527	0.673798	0.00356304	1.13248	up
pos_1621	Praecansone B	3631.51	4038.83	3308.03	4622.01	4140.62	4463.74	5662.98	5361.77	5795.75	5587.49	6160.5	4862.26	4034.12	5571.79	1.38117	0.465886	0.000210871	1.25973	up
pos_16213	PE(P-18:0/18:3(6Z,9Z,12Z))	512.229	239.227	424.899	457.744	534.989	251.629	1466.99	625.229	666.705	1180.01	1511.27	2097.43	403.453	1257.94	3.11793	1.64059	0.0124835	1.11125	up
pos_16223	N-Lauroyl Glutamine	585.417	481.166	606.183	642.854	991.394	693.246	1510.83	1137.32	1289.94	912.7	885.161	1769.25	666.71	1250.87	1.87618	0.907796	0.00703161	1.15194	up
pos_16228	Citranaxanthin	374.467	236.383	372.269	429.259	392.177	228.674	7919.99	1065.19	888.64	3902.22	4888.14	9283.33	338.871	4657.92	13.7454	3.78087	0.0280948	1.01671	up
pos_16229	LysoPC(22:4(7Z,10Z,13Z,16Z))	37739.6	24803.8	34595.1	53467.4	46428.1	35702.5	105625	61242.7	91432.3	77673.8	108835	128683	38789.4	95582	2.46413	1.30108	0.00124923	1.26561	up
pos_1623	Threonylphenylalanine	2305.9	2126.48	1596.96	2907.76	1622.78	1513.22	1130.6	832.946	861.93	826.159	1625.04	538.118	2012.19	969.132	0.481632	-1.054	0.00384844	1.19552	down
pos_1625	7-Methylguanosine	1045.35	1636.05	1145.36	1563.83	1129.29	1709.83	844.639	780.357	1010.05	768.961	902.832	633.212	1371.62	823.341	0.60027	-0.736317	0.00446808	1.21634	down
pos_16260	10,20-Dihydroxyeicosanoic acid	1051.57	656.559	1197.61	1215.05	1237.55	886.281	3428.46	2411.69	1928.35	2610.55	2945.68	5374.98	1040.77	3116.62	2.99453	1.58233	0.00800988	1.1625	up
pos_16262	Lovastatin acid	4229.95	2130.92	3556.59	3768.21	4159.09	2640.52	11831.9	6977.57	6652.83	10570.3	14984.9	14117.2	3414.21	10855.8	3.17959	1.66884	0.00285978	1.24839	up
pos_16263	PE(17:0/0:0)	16241.6	9895.56	18330.6	17694.9	19274.7	12559.2	59138.6	38749.1	30700.9	44104.8	50911.6	93865.6	15666.1	52911.8	3.37747	1.75594	0.00896706	1.1548	up
pos_16274	Stearidonic Acid ethyl ester	3220.86	2426.29	3494.22	2666.39	4955.78	3586.79	6191.33	5785.3	7098.93	5981.19	5985.4	9922.13	3391.72	6827.38	2.01295	1.00931	0.00176642	1.24955	up
pos_16277	Galactosylsphingosine	3241.33	1315.15	2347.35	3229.61	3297.41	1910.29	11334.3	5936.16	5813.23	10038.4	20853	11002.5	2556.86	10829.6	4.23551	2.08254	0.013599	1.11541	up
pos_16281	Deoxycholylphenylalanine	1269.75	725.35	947.07	1030.84	1365.82	808.031	3115.97	2080.7	1910.92	2692.89	2719.39	4672.14	1024.48	2865.34	2.79688	1.48382	0.00521282	1.19729	up
pos_16285	Filipin II	1010.68	599.822	1347.42	1066.18	1179.96	797.79	3120.33	1800.92	1908.52	2548.29	2526.97	4768.18	1000.31	2778.87	2.77801	1.47405	0.00920023	1.14227	up
pos_16292	Phenylalanyl-prolyl-arginine	489.267	251.508	389.235	408.545	471.461	280.703	1560.69	1094.82	1011.05	1312.42	1407.91	1951.19	381.786	1389.68	3.63994	1.86392	0.000500173	1.33761	up
pos_16301	(+)-Isofebrifugine	204.887	97.7591	173.154	141.746	153.866	115.487	389.814	215.633	234.86	232.669	334.709	561.893	147.816	328.263	2.22075	1.15105	0.0197507	1.05715	up
pos_16302	N-Hexadecanoylpyrrolidine	2192.73	1194.6	1979.25	2070.63	2486.14	1645.58	4230.67	3265.05	2469.75	3269.61	4231.32	6233.63	1928.16	3950.01	2.04859	1.03463	0.0109282	1.11668	up
pos_16304	Dimethylarginine	688.641	418.642	768.111	678.03	840.893	538.702	1542.39	1017.43	942.146	1213.42	1415.6	2422.78	655.503	1425.63	2.17486	1.12092	0.0159083	1.08185	up
pos_16305	Gentamicin C2b	115595	63650.8	102610	108866	133570	89416.4	227612	177403	133086	180265	234339	345371	102285	216346	2.11514	1.08075	0.0108694	1.12054	up
pos_16310	PC(O-16:0/1:0)	85377.7	58682.5	90968	95895.3	104119	77180.3	250522	176765	162035	168944	262317	334848	85370.5	225905	2.64617	1.40391	0.00342697	1.24155	up
pos_16314	Ser-Leu-Ile-Gly-Lys-Val	664.359	444.307	616.727	757.111	937.371	524.992	2756.21	2510.56	3080.04	2434.38	3027.62	3951.08	657.478	2959.98	4.50203	2.17057	6.73e-05	1.40062	up
pos_16316	PI(PGF1alpha/20:3(5Z,8Z,11Z))	645.323	471.01	727.444	693.847	889.658	639.457	2013.85	1598.37	1110.31	1389.12	2017.27	2959.82	677.79	1848.12	2.72669	1.44715	0.00624978	1.19447	up
pos_16322	5-Cholesten-3beta-25-diol-3-sulfate	469.884	557.38	780.822	557.247	732.776	567.051	1837.92	1560.04	1203.19	1367.45	1973.78	2396.87	610.86	1723.21	2.82095	1.49618	0.00111284	1.30639	up
pos_16324	Isorheagenine	0.308168	1.12736	2.56597	1.21227	1.44604	1.19217	1447.65	885.566	1123.28	841.584	1328.16	1251.53	1.30867	1146.29	875.926	9.77467	8.64e-05	1.41936	up
pos_16329	Pikromycin	6615.78	5761.42	8254.96	7915.05	7769.15	5133.44	21407.5	12101.5	13265.8	19736.4	18928.3	29624.8	6908.3	19177.4	2.77599	1.473	0.00452023	1.20538	up
pos_16330	Lansioside B	3357.9	2218.53	3537.71	3507.77	4099.41	2969.64	10071	6420.78	7379.43	8448.08	9074.97	14157.3	3281.83	9258.59	2.82117	1.49629	0.00245249	1.26202	up
pos_16335	MG(0:0/18:1(11Z)/0:0)	6839.5	7818.11	13078.1	6189.4	7386.07	6071.19	21909	16071.8	13692.9	22509.9	20877.8	36527.6	7897.06	21931.5	2.77717	1.47362	0.00617543	1.15534	up
pos_16336	PC(O-18:2(9Z,12Z)/2:0)	28014.2	19322.2	27226.4	35817.7	35806.8	25687.1	88907.3	58499.9	64324.5	58564.8	89674.3	101783	28645.8	76959	2.68658	1.42577	0.000911928	1.30542	up
pos_16338	Asparagoside B	912.815	479.8	826.945	961.164	964.986	598.738	3938.44	2456.61	2863.38	2692.71	3158.82	4975.15	790.741	3347.52	4.23339	2.08181	0.00094286	1.32066	up
pos_16341	N-Palmitoyl Tryptophan	1291.44	1065.39	1136.53	1312.08	1301.82	1013.1	2640.38	2008.11	2036.24	2266.25	3675.91	4880.26	1186.73	2917.86	2.45874	1.29792	0.0135608	1.11171	up
pos_16342	6,8a-Seco-6,8a-deoxy-5-oxoavermectin ''1a'' aglycone	3471.32	1550.39	3060.73	3235.36	3534.96	2083.22	8931.38	5692.83	5209.01	7798.67	6457.43	12949.2	2822.66	7839.75	2.77743	1.47375	0.00651875	1.16633	up
pos_16343	1-Undecanol	637.733	304.552	593.414	532.988	638.086	340.532	1280.58	664.177	652.757	1095.15	852.372	1771.88	507.884	1052.82	2.07295	1.05168	0.0251425	1.00565	up
pos_1635	Phenformin	1175.55	903.216	1118.45	1098.82	1138.85	761.368	2203.99	1352.28	1341.36	2548.89	2008.38	3257.07	1032.71	2118.66	2.05156	1.03672	0.0141704	1.07951	up
pos_16351	LysoPC(P-18:0/0:0)	33561.4	20602.9	31153.4	36280.8	42396.7	34226.5	73940.6	54752.2	59129.2	51624.5	67697.4	94940.4	33036.9	67014	2.02846	1.02038	0.00213548	1.24488	up
pos_16357	Peldesine	86.187	35.6256	70.0102	56.1612	66.7687	35.0538	465.297	364.185	766.202	298.744	642.041	577.557	58.3011	519.004	8.90213	3.15415	0.00128316	1.32918	up
pos_16359	z-Clausenamide	199.127	78.1525	138.629	122.408	115.636	84.3803	1447.25	1149.69	2611.09	963.387	2098.7	1957.13	123.056	1704.54	13.8518	3.792	0.00157832	1.31787	up
pos_1636	trans-Zeatin	3473.64	4365.18	3433.25	5457.8	3755.67	3723.61	8800.66	8011.64	7842.74	7408.86	10131	7447.04	4034.86	8273.65	2.05054	1.03601	1.89e-05	1.33577	up
pos_16362	1-[1-(1-Benzothiophen-2-yl)cyclohexyl]piperidine	553.113	282.196	466.606	451.548	448.023	313.871	37917.8	30692.8	76267.2	22081.3	57636.2	41680.2	419.226	44379.3	105.86	6.72601	0.0027448	1.28524	up
pos_16366	Milbemycin D	1690.44	790.233	1546.69	1803.28	1955.69	913.788	5171.36	3022.98	2453.94	3993.72	3718.01	7324.49	1450.02	4280.75	2.9522	1.56179	0.00956626	1.12856	up
pos_16370	Phenethylamine glucuronide	699.63	285.366	644.137	577.815	748.758	363.655	1601.53	836.35	811.073	1328.81	1108.49	2019.11	553.227	1284.23	2.32134	1.21496	0.0104343	1.10703	up
pos_16372	L-Olivosyl-oleandolide	9207.4	4363.92	9995.98	9242.83	8592.16	5955.27	25911.8	14051.8	14080.5	15027.3	14938.8	34431.3	7892.93	19740.2	2.501	1.32251	0.0179485	1.06434	up
pos_16373	Milbemycin beta1	214.015	112.033	243.203	244.082	252.674	130.591	1153.42	608.104	504.898	893.856	850.604	1398.97	199.433	901.643	4.52104	2.17665	0.00320617	1.24051	up
pos_16376	Mifepristone	776.67	462.809	862.942	566.283	919.021	500.583	1501.58	1098.48	1003.15	1301.57	1466.78	2797.58	681.384	1528.19	2.24277	1.16528	0.023153	1.03575	up
pos_16379	Pristanal	1161.28	667.861	1014.42	880.391	870.29	766.689	6003.48	3366.18	2970.49	4818.3	5640.86	8203.79	893.489	5167.18	5.78315	2.53186	0.00269759	1.26472	up
pos_16382	3-[1-(3-Aminopropyl)-1H-indol-3-YL]-4-(1-methyl-1H-indol-3-YL)-1H-pyrrole-2,5-dione	201.009	112.52	213.514	193.556	190.722	145.704	526.664	205.342	275.997	286.529	363.811	653.341	176.171	385.281	2.18698	1.12894	0.0294217	1.00731	up
pos_16385	Oleoylethanolamide	116.806	78.0739	129.528	109.834	105.006	70.6277	495.562	544.287	641.087	497.431	830.821	716.122	101.646	620.885	6.10832	2.61078	0.00017609	1.39214	up
pos_16406	Stallimycin	123.139	42.1264	94.7261	104.22	87.5708	69.6957	434.736	148.427	182.868	255.528	173.745	538.491	86.913	288.966	3.32477	1.73325	0.0267613	1.01564	up
pos_1641	Phenylethyl alcohol	273.06	308.579	301.215	371.212	318.093	348.986	411.747	366.668	351.721	407.613	363.935	401.779	320.191	383.911	1.19901	0.261839	0.00576269	1.04372	up
pos_1642	Benzaldehyde	494.102	438.309	543.312	606.929	571.112	508.784	823.36	622.58	602.946	780.809	707.36	999.62	527.091	756.113	1.4345	0.520548	0.0104852	1.08286	up
pos_16422	Diplodiatoxin	491.685	221.345	444.029	404.401	459.268	264.904	962.542	566.589	533.722	752.008	724.245	1538.9	380.939	846.334	2.22171	1.15167	0.0267457	1.00583	up
pos_16425	4-(Aminomethyl)-1-methylpiperidin-4-ol	1395.07	835.863	1470.42	1310.4	1425.91	993.651	2959.15	1987.8	1517.94	2207.2	2117.79	4188.04	1238.55	2496.32	2.01552	1.01115	0.0216409	1.03786	up
pos_16442	2,22-Dideoxy-3-dehydroecdysone	873.182	905.432	860.837	825.623	1129.33	832.436	1662.17	1298.11	1375.97	1381.67	1935.46	2029.02	904.474	1613.73	1.78417	0.835252	0.00169176	1.27408	up
pos_16443	Primaquine	17369	8475.19	15666.9	20190.9	20055.1	12700.5	48195.3	33733.6	33436.4	36460.7	39910.1	55553.7	15742.9	41215	2.618	1.38847	0.00033058	1.31489	up
pos_16453	1-Stearoyl-rac-glycerol	18195.9	10232.2	21099.9	20535.3	19088.3	12777.5	64590.6	35325.3	25801.6	42756.3	47745.3	102104	16988.2	53053.9	3.12299	1.64293	0.0225161	1.04003	up
pos_16456	PC(O-14:1(1E)/0:0)	20107.9	9861	17288.6	16836.5	22005.2	14438	35754	28400.9	21778	29971.9	31527.1	56979.3	16756.2	34068.5	2.03319	1.02375	0.0155363	1.07659	up
pos_16458	1-Octadecanoyl-sn-glycero-3-phosphoethanolamine	3584.53	1971.63	4012.98	3891.83	3994.16	2531.22	13910.1	7436.83	5575.64	8563.45	9367.18	21967.5	3331.06	11136.8	3.34332	1.74128	0.0237339	1.03707	up
pos_16460	Cholesterol sulfate	3602.08	1638.26	3054.57	3116.54	3039.61	1773.66	9175.32	6111.29	7044.86	7276.91	8169.97	17790.4	2704.12	9261.46	3.42495	1.77608	0.0128698	1.11075	up
pos_16471	LysoPA(20:4(8Z,11Z,14Z,17Z)/0:0)	4196.17	2250.53	3488.61	3891.77	3164.33	2147.28	7808.86	4417.33	4286.37	7149.6	7075.48	10814.6	3189.78	6925.37	2.17111	1.11843	0.0111091	1.08799	up
pos_16472	Dehydrocarpaine I	32.2402	8.51451	15.1511	2.07e-08	17.5364	43.7249	956.829	576.048	715.448	549.01	355.057	1060.35	19.5279	702.124	35.955	5.16812	0.00146518	1.31158	up
pos_16475	Gymnodimine	2126.54	1206.54	2021.06	2128.15	2586.29	1732.57	5428.76	4033.85	3378.91	4181.43	4902.59	7831.17	1966.86	4959.45	2.52151	1.33429	0.00454065	1.20733	up
pos_16479	PI(20:4(5Z,8Z,11Z,14Z)/0:0)	200690	110706	161695	197052	133856	96955.9	332733	178024	156783	327899	298794	374181	150159	278069	1.85183	0.888951	0.0153438	1.01047	up
pos_1648	6-Fluoromevalonate	20453.4	21518.6	23569.8	27220.3	25089.7	24980.4	33687.4	27285.4	27609.1	32778.3	28915.2	29960.3	23805.4	30039.3	1.26187	0.335564	0.00191063	1.1467	up
pos_16485	Ambonic acid	2729.22	2172.92	2702.09	2256.93	2536.97	1558.7	11278	6614.43	5954.69	8411.96	10071.7	15658.6	2326.14	9664.89	4.1549	2.05481	0.0037337	1.23795	up
pos_16490	Icosa-2,4,6-trienoic acid	1466.78	885.284	1298.27	1216.01	2024.45	1286.02	3020.93	2662.78	2519.39	2793.51	2497.63	4470.21	1362.8	2994.08	2.197	1.13553	0.00176444	1.24775	up
pos_16493	5beta-Cyprinolsulfate	4489.96	5265.73	7297.86	5344.36	5772.61	5103.11	15692.8	9995.85	13349.5	11801.6	16037.3	25089.5	5545.6	15327.7	2.76394	1.46673	0.00580001	1.19803	up
pos_1650	Matrine	3.17083	2.18437	0.452977	5.21564	0.457432	0.637814	179.723	260.564	581.421	78.3224	371.494	172.029	2.01984	273.926	135.617	7.0834	0.013956	1.13345	up
pos_16500	1-a,24R,25-Trihydroxyvitamin D2	590.068	368.578	629.877	551.476	516.216	363.799	2268.25	1461.99	1387.65	1828.7	1713.7	2906.73	503.336	1927.84	3.83012	1.93739	0.00144385	1.2923	up
pos_16503	Indinavir	1710.21	1515.84	2881.74	2041.74	2655.79	1961.98	8253.16	6578.49	5355.32	6273.82	8067.83	10608.7	2127.88	7522.89	3.53538	1.82187	0.0005705	1.33717	up
pos_16504	PAz-PC	9752.56	5594.08	11004.3	9028.72	9393.13	5641.46	28104.2	16551.2	14106.2	25269	23533.4	36390.2	8402.37	23992.4	2.85543	1.51371	0.00424424	1.20232	up
pos_16508	Leucyl-Tryptophan	2.07e-08	2.07e-08	2.07e-08	2.07e-08	2.07e-08	2.07e-08	241.015	93.1488	258.08	147.734	351.51	277.881	2.07e-08	228.228	11011652047	33.3583	0.00184969	1.30637	up
pos_16509	LysoPC(0:0/18:0)	11221.1	8166.96	12407.2	13024.4	13123.5	8187.26	34961.4	20853.7	20374.9	25467	44435.2	43012.1	11021.7	31517.4	2.85957	1.5158	0.00499635	1.20852	up
pos_16524	9,10,13-TriHOME	11154.5	8932.9	10522.1	7819.07	17235.6	14910.9	16085.2	17017.8	20984.6	16556.1	14165.2	26018.5	11762.5	18471.2	1.57035	0.651083	0.0158438	1.06186	up
pos_16541	2-Deoxyecdysone	1599.22	1017.46	1745.73	1655.22	2040.47	968.147	3735.38	2596.41	2490.95	3517.64	3571.01	5972.7	1504.38	3647.35	2.42449	1.27768	0.00712926	1.15005	up
pos_16574	PS(18:1(9Z)/0:0)	87514.2	56130.9	101906	80761.9	74348.7	46320	210676	115556	116732	246169	191759	306750	74496.9	197940	2.65703	1.40981	0.0085455	1.12688	up
pos_1658	6-Hydroxycyclohex-1-ene-1-carbonyl-CoA	16.8832	123.227	49.7729	89.3756	73.8545	154.477	7.08344	47.565	38.161	10.2989	20.6365	2.07e-08	84.5984	20.6241	0.243789	-2.0363	0.0236138	1.02825	down
pos_16584	Prostaglandin J2	2519.39	1323.24	2567.52	2122.9	2228.14	1228.94	5821.83	3627.85	4228.28	5645.52	4730.18	8996.01	1998.35	5508.28	2.75641	1.46279	0.00508293	1.18209	up
pos_16588	Ile Trp Ile	598.888	299.574	460.262	459.107	592.969	343.811	1035.8	613.173	773.088	837.196	777.926	1639.76	459.102	946.157	2.06089	1.04327	0.020891	1.04034	up
pos_16593	(2Z,8S,9Z)-2,9-Heptadecadiene-8-hydroxy-4,6-diyne-1-yl acetate	1956.99	993.37	2206.71	1514.04	2173.31	1336.04	3836.18	2677.06	2728.55	3563.07	3512.5	7696.24	1696.74	4002.27	2.35879	1.23805	0.028313	1.0082	up
pos_166	Ala His Met Pro	61.1233	161.821	141.074	102.012	112.348	89.1907	2.07e-08	9.72717	26.1164	54.5283	46.1412	56.2165	111.262	32.1216	0.288703	-1.79234	0.00169612	1.22948	down
pos_16606	1-Phenyl-2-benzylaminopropane	59227.1	34109	58736.3	57185.2	62142.3	39534.4	141330	77623.3	75781.8	112947	103978	192570	51822.4	117372	2.26489	1.17944	0.0136517	1.09364	up
pos_16609	Octadecanoic acid	151.595	95.9259	157.654	159.865	156.786	112.405	485.876	318.109	218.458	423.114	380.417	815.545	139.038	440.253	3.16641	1.66285	0.0152653	1.08904	up
pos_16613	Glycidyl stearate	27646.5	17074.3	32905.9	31344.3	30063.3	20872.7	95889.5	55532.2	40604.8	65075.5	72099	156637	26651.2	80972.9	3.03825	1.60324	0.023039	1.038	up
pos_16616	PE(18:0/0:0)	420037	257009	500154	475135	453170	311924	1.53424e+06	892083	643000	1.03239e+06	1.15958e+06	2.51058e+06	402905	1.29531e+06	3.21493	1.68479	0.0212771	1.04957	up
pos_16629	(13Z,16Z)-Tetracosa-13,16-dienoylcarnitine	3418.45	1552.79	3590.57	3680.75	5136.4	1151.02	10509.9	7096.21	9431.65	9440.59	17981.7	12785.4	3088.33	11207.6	3.629	1.85957	0.00221816	1.24671	up
pos_16634	Azithromycin	4314.16	1748.07	3589.26	3447.8	5749.41	1774.88	11409.3	9266.92	8331.45	11444.5	9841.71	17116.8	3437.27	11235.1	3.26862	1.70868	0.000811058	1.28011	up
pos_16640	Ergosta-5,7,22,24(28)-tetraen-3beta-ol	26102.7	27099.5	26849.5	24128.8	30736.1	24951.2	40700.1	31831.1	35155.3	38095.2	54401.2	50568.5	26644.6	41791.9	1.56849	0.649378	0.00761127	1.17338	up
pos_16658	ent-16b-Kauran-16,19-diol	1808.79	1762.22	1826.06	2002.88	2025.28	1551.09	7360.27	3416.38	3497.3	5288.2	4558.45	8296.98	1829.39	5402.93	2.95341	1.56238	0.0074223	1.17464	up
pos_16660	Crassostrea Secocarotenoid	62268	17890.7	45058.4	41081.4	71397.1	15837.8	176953	127249	116983	148152	141783	198987	42255.6	151684	3.58969	1.84386	5.85e-05	1.3523	up
pos_16671	(3S,3'R,5R,6R)-7',8'-Didehydro-3,6-epoxy-5,6-dihydro-beta,beta-carotene-3',5-diol	421.451	486.222	1028.74	926.349	939.084	753.204	3288.84	1414.01	1291.83	1966.53	2662.33	4214.26	759.175	2472.97	3.25744	1.70374	0.0133411	1.10332	up
pos_16674	Phosphorylcholine	4637.05	3514.88	6263.98	5531.72	5869.42	3792.57	12826.3	7493.83	7044.23	9001.31	10974.4	19236.4	4934.94	11096.1	2.24848	1.16895	0.0197566	1.05189	up
pos_16677	Alkaloid AQC2	1426.97	830.074	1525.96	1440.51	1403.47	993.282	3745.89	2097.21	1848.22	2413.23	2686.42	5475.65	1270.04	3044.44	2.39711	1.2613	0.0232774	1.03447	up
pos_16679	N-Myristoyl Methionine	11374.9	9868.24	12315	15957.3	20869	12144	26866.9	21378.9	18445.5	27052.4	23129.9	30388	13754.7	24543.6	1.78437	0.835418	0.00124528	1.20656	up
pos_1668	Strictosidine aglycone	2914.77	3815.74	2562.01	4094.45	2783.84	3721.68	1723.17	1781.24	1853.59	1512.82	2184.36	1137.53	3315.41	1698.79	0.512391	-0.964684	0.000678123	1.31807	down
pos_16680	1-Stearoyl-sn-glycerol 3-phosphocholine	1.2944e+06	904980	1.51467e+06	1.50156e+06	1.44699e+06	1.06682e+06	4.00878e+06	2.44226e+06	2.0943e+06	2.40007e+06	3.60938e+06	5.30984e+06	1.28824e+06	3.31077e+06	2.57	1.36177	0.00947472	1.14792	up
pos_16697	Didemnin C	827.801	495.793	618.806	784.216	694.503	727.51	2851.98	2060.06	2033.24	1583.14	2100.29	2874.3	691.438	2250.5	3.25481	1.70257	0.000483984	1.35357	up
pos_16708	Arginylasparagine	1033.12	580.777	1245.6	1110.64	987.981	645.826	2995.57	1522.83	1300.17	1703.83	2025.57	3999.59	933.992	2257.93	2.4175	1.27352	0.0250808	1.01694	up
pos_1671	Phe Glu	3097.5	4003.28	3133.79	5093.86	2534.85	3440.7	1804.39	1224.28	1712.93	1289.84	1908.8	812.743	3550.67	1458.83	0.410861	-1.28328	0.00122353	1.31935	down
pos_16715	22-Angeloylbarringtogenol C	57774.3	13802.4	46734.5	36675.2	70862.8	13868.4	192932	138650	125089	158686	161523	198246	39952.9	162521	4.06781	2.02425	1.41e-05	1.38371	up
pos_16727	MG(18:3(6Z,9Z,12Z)/0:0/0:0)	3586.51	1324.21	3619.68	2676.54	3050.22	1613.54	13096.9	6469.83	6770.98	9962.02	8981.53	15069.1	2645.12	10058.4	3.80263	1.927	0.00250417	1.24878	up
pos_16728	Alloxanthin	7820.12	3081.01	7145.06	5828.15	8869.62	3076.51	25538.3	16611	15450.1	20397.4	22953	29951.2	5970.08	21816.8	3.65436	1.86962	0.000368874	1.32896	up
pos_16729	(3b,16a,21b,22a)-12-Oleanene-3,16,21,23,28-pentol-22-angeloyloxy-23-al	10475.6	3609.45	9841.77	8190.91	12279.8	4181.86	38986.7	27002.7	24276.1	28124	37634.9	40935.4	8096.57	32826.6	4.05439	2.01949	0.000103516	1.36923	up
pos_16732	Benzenebutanoic acid	290.149	116.169	250.214	188.971	230.407	121.189	571.399	326.691	347.952	490.814	431.083	776.73	199.517	490.778	2.45984	1.29856	0.00606363	1.15382	up
pos_16733	Veliparib	2769.78	1120.81	2737.32	2093.27	2349.51	1337.04	6695.97	3475.72	3252.43	5182.61	4275.91	8901.76	2067.96	5297.4	2.56166	1.35708	0.0131605	1.09066	up
pos_16736	7a,12a-Dihydroxy-5a-cholestan-3-one	31551.4	13226.4	33681.2	23703.5	31205.9	14188.7	111412	66757.9	61882.4	85999	95435	136721	24592.9	93034.4	3.78298	1.91952	0.00127568	1.28846	up
pos_16737	N(4)-Oleylcytosine arabinoside	17381	4477.33	19429.9	11126.1	18524.1	6151.79	72147.4	43985.1	41147.5	54182	58365.5	69959.8	12848.4	56631.2	4.40766	2.14001	0.000108256	1.36403	up
pos_1674	(S)-(+)-1-Benzyl-3-aminopyrrolidine	67.8446	177.591	93.4846	177.115	84.9182	212.406	7.83937	14.1166	12.7672	10.7134	9.08506	6.69315	135.56	10.2025	0.0752617	-3.73194	0.0038273	1.29304	down
pos_16741	2-methoxy-6Z-hexadecenoic acid	1436.66	586.854	1061.39	1194.67	1458.07	920.309	2667.7	1476.4	1951.62	2281.14	1773.69	3341.34	1109.66	2248.65	2.02643	1.01894	0.0070656	1.13451	up
pos_16750	Deoxycholic acid	1143.16	589.796	936.313	873.349	1031.62	601.309	2144.01	1342.99	1520.06	2024.29	1724.13	3673.09	862.592	2071.43	2.4014	1.26388	0.0155358	1.07754	up
pos_16756	Acetyl adenylate	345.043	149.545	284.908	234.179	258.113	164.472	1579.71	1445.28	1843.78	1597.02	2645.72	1889.13	239.377	1833.44	7.65922	2.9372	0.000221183	1.38765	up
pos_16758	Milbemycin beta2	5008.81	2225.07	4437.38	6156.18	4994.96	2266.37	14070.6	7276.36	5736.93	10392.9	10702	20998.1	4181.46	11529.5	2.75728	1.46325	0.0203306	1.02749	up
pos_16765	7alpha-Hydroxy-3-oxo-4-cholestenoate	2864.04	1781.17	2627.78	2369.81	3676.04	2043.62	5082.14	3613.58	3725.94	5329.53	4258.84	8840.1	2560.41	5141.69	2.00815	1.00587	0.0208956	1.03778	up
pos_16766	Cer(d18:0/PGF1alpha)	4252.77	1921.69	2784.26	3230.06	3283.72	1481.71	6488.4	4370.88	4279.2	5863.27	4863.32	8868.1	2825.7	5788.86	2.04865	1.03467	0.00683737	1.10353	up
pos_16768	PS(22:4(7Z,10Z,13Z,16Z)/0:0)	21097.9	19310.1	27009.4	24108.4	22891.6	17364	67260.9	36105	43048.2	59145.2	57855.3	95677	21963.6	59848.6	2.7249	1.44621	0.00635003	1.18075	up
pos_16781	Deoxycholylglutamine	557.909	416.467	697.53	642.026	517.314	370.725	2186.85	1344.08	1320.3	1320.05	1935.36	2668.32	533.662	1795.83	3.3651	1.75065	0.00229018	1.26262	up
pos_16788	LysoPC(22:1(13Z)/0:0)	23858.8	15571.9	25444.8	27701	25380.9	15102	59907.7	31370.9	38001	40622.9	65431	98162.2	22176.6	55582.6	2.50637	1.3256	0.0201787	1.05083	up
pos_16791	1-(beta-D-Glucopyranosyloxy)-3-octanone	391.046	179.995	353.09	320.018	287.841	202.717	704.752	429.838	383.981	547.86	566.75	1095.46	289.118	621.44	2.14944	1.10396	0.0238222	1.01125	up
pos_16809	L-Oleandrosyl-oleandolide	630.691	430.907	646.519	636.005	666.049	448.834	1898.97	1313.82	1116.4	1437.49	2043.03	2554.59	576.501	1727.38	2.99632	1.58319	0.00290201	1.25283	up
pos_16810	Butenoyl PAF	97536.3	52960.5	84289.6	93815.9	102912	66942.2	268386	188820	157274	195547	267265	342974	83076.1	236711	2.84933	1.51062	0.00207744	1.26591	up
pos_16816	Cholylvaline	214.55	112.943	167.508	237.769	225.263	201.857	699.519	637.67	405.509	349.405	609.717	463.111	193.315	527.489	2.72865	1.44819	0.00143615	1.28947	up
pos_16821	(1S,2R,3R,4R,5R,6S,7S,8R,9R,10R,13R,14R,16S,17S,18R)-6,16,18-Trimethoxy-13-(methoxymethyl)-11-methyl-11-azahexacyclo[7.7.2.12,5.01,10.03,8.013,17]nonadecane-4,5,7,8,14-pentol	538.316	253.854	478.541	537.852	567.902	300.894	2143.34	1519.11	1355.7	1975.53	2010.49	3142.35	446.227	2024.42	4.53675	2.18166	0.00133051	1.29467	up
pos_16860	Erinacine P	2374.16	1038.58	1771.82	1811.54	1942.31	1345.99	4944.55	3280.94	2891.38	3273.42	3415.75	6712.03	1714.07	4086.34	2.384	1.25339	0.0093446	1.13379	up
pos_16861	Canavalioside	8447.69	3890.45	7774.46	9202.78	7974.94	5320.33	31070.3	12951.1	10727.8	18888.7	13799.7	31327.7	7101.77	19794.2	2.78722	1.47883	0.0189504	1.05475	up
pos_16897	25-Hydroxyvitamin D3-26,23-lactol	7357.52	4337.33	6983.59	7457.74	8794.53	4485.81	16894.6	10514	10639.1	14402.6	13019.5	24510.6	6569.42	14996.7	2.28281	1.19081	0.00936541	1.12283	up
pos_16898	Protopanaxatriol	13.0408	3.18897	0.846643	3.6404	1.83334	5.30764	435.919	211.462	243.515	254.793	294.614	923.601	4.64297	393.984	84.856	6.40695	0.0169501	1.08651	up
pos_1690	Methyl 2E,4Z-hexadecadienoate	1.59508	15.5671	20.7995	4.06379	17.2066	17.2251	2.07e-08	2.07e-08	2.07e-08	2.07e-08	2.07e-08	2.07e-08	12.7429	2.07e-08	1.63e-09	-29.1956	0.01087	1.09952	down
pos_16910	Deoxyspergualin	44506.7	22107.8	40676	38636.5	44156.5	24523.7	90770.4	52391.5	53338.2	75128.5	72095.5	143321	35767.9	81174.2	2.26947	1.18236	0.0200345	1.04388	up
pos_16912	Fasciculol C	50764.9	36390.2	52720.2	43324.2	59544.2	56103.5	91758.6	79193	77399.5	85370.5	109442	165067	49807.8	101372	2.03526	1.02521	0.0115224	1.13246	up
pos_16916	Galabiosylceramide (d18:1/26:0)	2.07e-08	2.07e-08	6.57172	1.58051	2.07e-08	2.07e-08	937.313	34.6325	2463.59	1132.03	913.911	565.186	1.3587	1007.78	741.719	9.53473	0.0288038	1.02279	up
pos_16917	2-Phenylethanol	538.839	305.127	500.17	527.14	559.506	324.483	1471.64	691.941	811.919	922.58	920.279	1839.8	459.211	1109.69	2.41652	1.27293	0.0149183	1.0887	up
pos_1692	Clitocine	226.908	291.77	251.798	279.852	587.47	524.988	1079.58	1067.65	1613.06	911.966	1302.83	911.472	360.464	1147.76	3.18412	1.67089	0.000261335	1.33845	up
pos_16930	9-Hydroxy-7-megastigmen-3-one glucoside	11.8696	0.152881	11.4366	3.81094	1.48476	5.64735	780.966	52.3044	1511.68	727.207	869.512	1005.54	5.73369	824.535	143.805	7.16797	0.00810648	1.18298	up
pos_16931	LysoPG(16:0/0:0)	3559.39	2731.76	3301.34	4453.61	4977.69	2927.04	42121.1	7564.88	62191	43839.8	43460.6	49749.3	3658.47	41487.8	11.3402	3.50337	0.00377281	1.24706	up
pos_16939	Stearoylethanolamide	699.182	468.982	725.265	609.91	764.688	502.479	1402.78	917.37	954.195	1222.75	1173.66	2170.9	628.418	1306.94	2.07973	1.0564	0.0140322	1.09687	up
pos_1694	Succinyladenosine	236.176	324.665	271.762	324.339	688.521	576.635	1309.46	1255.63	1940.41	1110.89	1561.41	1086.94	403.683	1377.46	3.41222	1.77071	0.000219221	1.34426	up
pos_16963	24,24-Dfhv	7857.11	4311.1	7052.63	6931.84	7668.94	4290.32	13778.5	8959.33	8479.64	12785.5	11791.9	23306.3	6351.99	13183.5	2.0755	1.05346	0.0252522	1.00686	up
pos_16964	N-Eicosapentaenoyl Proline	7164.69	3710.11	5417.88	5405.98	5997.64	3670.7	10762	8696.53	7997.15	10356	11736.6	19462.1	5227.83	11501.7	2.20009	1.13757	0.0121207	1.09751	up
pos_16968	PGP(a-21:0/20:5(5Z,8Z,11Z,14Z,16E)-OH(18R))	5108.51	4872.02	5722.98	7326.94	7840.25	3944.8	23498.8	7500.05	12015.9	11081.8	12164.2	22137.3	5802.58	14733	2.53904	1.34429	0.0189592	1.06124	up
pos_16970	3-ketosphinganine	7464.9	5478.49	7784.37	6602.18	9623.09	7496.2	20901.2	14792.9	16035.7	18817.2	15482.2	32124.6	7408.21	19692.3	2.65818	1.41044	0.00509324	1.21072	up
pos_16971	Schleicherastatin 2	5.03555	2.07e-08	30.6363	10.4463	6.20491	24.5768	3744.34	516.522	2096.41	1859.24	1109.99	3361.65	12.8166	2114.69	164.996	7.36629	0.00924717	1.16352	up
pos_16976	Dimorphecolic acid	8687.79	3975.33	7451.82	7556.75	8201.73	4728.42	16980.7	9627.1	9258.69	14148.8	11928.6	25701.3	6766.97	14607.5	2.15865	1.11013	0.0248693	1.00928	up
pos_16978	ADP	87.8585	45.6886	70.2573	53.7602	65.2542	28.4684	108.038	88.6428	70.3921	121.962	98.081	165.997	58.5479	108.852	1.8592	0.894682	0.0124843	1.04014	up
pos_16986	5(S)-HETE lactone	12355.2	9164.23	13485.7	12245.9	17142.3	13128.9	24200.8	17156.7	24728.5	23434.8	19689.4	39726.4	12920.4	24822.8	1.92121	0.942018	0.0122984	1.11203	up
pos_16988	Capecitabine	184.563	183.902	202.088	114.894	307.64	263.75	250.953	304.717	452.361	300.859	287.613	386.586	209.473	330.515	1.57784	0.657952	0.0147125	1.07431	up
pos_16989	Camellenodiol	11646.6	6746.62	9922.96	9396.66	12217.4	6331.76	29081	17515.4	19970.3	22660.8	29060.2	42482	9376.99	26794.9	2.85752	1.51476	0.00428631	1.21574	up
pos_16999	1-Hydroxyepiacorone	2624	1210.05	2318.65	2087.85	2339.22	1382.9	4979.87	3037.99	2768.14	4438.54	3716.82	7655.17	1993.78	4432.76	2.22329	1.1527	0.0187939	1.04589	up
pos_17000	Cyclooctat-9-ene-5,7-diol	195.95	125.224	207.95	185.487	164.464	134.324	653.986	381.751	374.731	502.757	434.17	928.339	168.9	545.956	3.23242	1.69262	0.00714259	1.17317	up
pos_17002	7a,12a-Dihydroxy-cholestene-3-one	13734.7	9105.49	11286.1	10614.2	16589.6	8098.39	28349.4	25984.2	20037.1	35800.8	37697.4	49066.2	11571.4	32822.5	2.83652	1.50412	0.00295278	1.23068	up
pos_17003	3-(Acetyloxy)-2-hydroxypropyl octadecanoate	3505.5	2718.27	3346.42	3208.92	3777.48	2048.21	7199.54	5419.67	4964.61	6669.14	9948.27	12640.6	3100.8	7806.97	2.51773	1.33212	0.0104265	1.13236	up
pos_17005	Ixocarpanolide	1254.73	619.145	1023.51	1055.64	1255.48	772.699	2764.86	1488.8	1572.11	2336.28	1921.13	4033.3	996.868	2352.75	2.36014	1.23887	0.0162317	1.0743	up
pos_17007	3beta-Hydroxy-5,7-androstadien-17-one	764.386	770.458	800.856	408.546	841.933	836.113	2168.78	2271.62	2678.95	2535.9	2718.98	3635.92	737.049	2668.36	3.62033	1.85612	0.000134849	1.38468	up
pos_17010	SM(d18:1/PGE2)	1343.73	549.69	1079.24	899.068	893.492	542.059	6843.87	2552.49	2255.34	3590.29	4736.5	8679.79	884.546	4776.38	5.3998	2.43291	0.0128986	1.12083	up
pos_17017	13-cis-retinol	5468.26	2780.68	4386.6	4592.76	5982.94	3632.88	7384.19	4769.44	6900.7	7406.21	6281.11	10888.7	4474.02	7271.72	1.62532	0.700725	0.0189758	1.02513	up
pos_17022	Torvoside G	919.272	990.566	1450.03	1628.61	790.115	710.774	5240.84	2022.72	1851.02	2410.71	6446.02	7664.02	1081.56	4272.56	3.95036	1.98198	0.0260317	1.01652	up
pos_17036	Persenone B	1519.53	857.467	1408.82	1205.43	1866.24	1379.24	2490.09	1638.63	2690.88	2271.44	2112.14	4108.92	1372.79	2552.02	1.859	0.894529	0.0168738	1.07615	up
pos_1706	Tanshinone IIb	649.464	788.144	674.893	794.533	614.215	695.636	494.44	413.841	497.795	405.831	495.678	309.498	702.814	436.181	0.62062	-0.688217	0.000101115	1.34675	down
pos_17067	PC(O-18:0/1:0)	15722.1	10628.3	17914.5	16652.6	15471.8	12617.3	53934	32681.1	29195.7	30904.3	51886.9	74343.1	14834.4	45490.9	3.06657	1.61663	0.00795106	1.17379	up
pos_17074	Mangiferic acid	1382.94	660.828	1087.74	1130.89	1521.63	1027.69	2089.51	1261.09	1917.84	1792.3	1646.47	2787.59	1135.29	1915.8	1.6875	0.754891	0.0119781	1.08546	up
pos_17076	Leupeptin	10396.6	5429.86	9349.64	9209.22	10610.3	6067.52	20356.8	12920	11008.9	17286.2	14245.8	31365.5	8510.53	17863.9	2.09903	1.06972	0.0255737	1.00812	up
pos_17078	Vitamin D3 glucosiduronate	1148.68	947.019	1781.19	1620.77	1324.26	1271.09	6537.3	3643.14	3062.82	2820.53	4589.72	6202.02	1348.84	4475.92	3.31836	1.73047	0.00434056	1.22596	up
pos_17086	Monocrotaline	1143.34	606.673	1005.97	928.766	1177.85	812.926	2789.28	1804.27	1473.2	2583.61	2072.18	4043.32	945.921	2460.98	2.60167	1.37944	0.00882568	1.14799	up
pos_17087	Oleoyl Ethanolamide	10614.8	7898.53	11607.6	10615.4	13286.4	9514.3	30020.2	21017.8	20495.1	30537.6	18498.3	37274.1	10589.5	26307.2	2.48427	1.31282	0.00285938	1.24074	up
pos_17098	Tetramethylchromanol glucoside	877.383	380.785	680.269	731.828	824.068	474.148	1891.05	1155.75	1092.37	1762.95	1292.63	2830.32	661.413	1670.85	2.52618	1.33696	0.0115014	1.10444	up
pos_17111	1R-cis-3,3,5-Trimethylcyclohexyl ester5-oxo-L-proline	962.956	443.435	746.617	856.017	1013.99	589.334	1946.53	1093.28	1039.86	1545.29	1237.23	2421.04	768.724	1547.2	2.01269	1.00913	0.0153576	1.06175	up
pos_17139	5-Oxoavermectin ''1b'' aglycone	671.658	480.566	791.958	655.589	2308.02	1153.96	1993.94	3591.75	6106.76	1891.4	1832.18	2680.37	1010.29	3016.07	2.98534	1.5779	0.0302348	1.00786	up
pos_17142	15-Deoxy-Delta12,14-PGJ2	392.672	166.378	334.441	375.854	478.978	257.369	988.926	493.372	541.35	752.661	590.021	1319.78	334.282	781.019	2.33641	1.22429	0.0170838	1.0612	up
pos_17149	furaneol (keto form)	92.4212	46.8281	36.4743	45.3414	89.9434	63.7697	162.038	115.641	89.1009	166.208	115.416	165.543	62.463	135.658	2.17181	1.1189	0.00171862	1.21084	up
pos_17159	Galabiosylceramide (d18:1/24:0)	1778.63	711.005	937.845	827.935	1631.08	1184.77	2650.03	1915.26	1600.11	3558.91	2301.72	3376.29	1178.54	2567.05	2.17815	1.12311	0.00554372	1.14347	up
pos_17190	3-Dehydro-2-deoxyecdysone	3634.14	2533.78	3145.64	2898.03	4065.64	2681.99	8168.51	6215.28	6179.83	7347.41	7000.66	11019.1	3159.87	7655.14	2.42261	1.27656	0.00112995	1.29759	up
pos_17191	Cucurbitacin IIa	6142.31	5813.77	5490.54	7843.13	10287.8	6777.11	18179.1	13297.1	17664.6	15344.3	16007.4	16265.5	7059.11	16126.3	2.28447	1.19186	4.63e-06	1.39721	up
pos_17197	4-Methyl-5-hexanolide	23.4794	14.016	15.3293	7.81237	8.49266	22.0678	18.4976	33.7576	32.5714	38.5827	22.4613	43.1042	15.1996	31.4958	2.07215	1.05113	0.00701268	1.08412	up
pos_17206	N-OCTANOYL-L-HOMOSERINE LACTONE	2731.84	1564.58	2606.73	2280.42	2750.22	1926.27	5273.41	3171.42	3503.98	4566.89	3540.48	8141.34	2310.01	4699.59	2.03445	1.02464	0.0243121	1.02626	up
pos_17207	alpha-Amylcinnamyl acetate	354.418	227.919	353.005	319.538	443.251	295.649	757.279	452.595	596.395	601.652	505.1	1008.92	332.297	653.657	1.96709	0.976063	0.00988386	1.1326	up
pos_17208	(4E,7E,10Z,13E,16E,19E)-docosa-4,7,10,13,16,19-hexaenoic acid	32011.4	28899.8	42628.9	30746	39885.7	34743.1	60899.4	40142.7	63645	60820.5	51887.9	112811	34819.2	65034.3	1.86777	0.90132	0.0304424	1.00316	up
pos_17214	N-Arachidonoyl Glutamine	2136.36	1363.43	2254.09	1564.03	1934.06	1503.55	4279.36	3457.87	4091.52	3369.04	3529.98	7647.23	1792.59	4395.83	2.45223	1.29409	0.0104846	1.13995	up
pos_17230	N-Nitrosotomatidine	2720.29	1463.6	2073.83	1827.99	2427.83	1427.37	6869.16	4753.52	4458.42	6387.8	5499.42	9743.93	1990.15	6285.38	3.15824	1.65912	0.00218891	1.25907	up
pos_17236	Alisol A 24-acetate	5973.18	3615.66	5757.26	5046.72	6091.02	3971.98	11847.4	7934.11	8104.94	10671.4	10131.1	19428.1	5075.97	11352.8	2.23659	1.1613	0.0138842	1.09749	up
pos_17238	Avenestergenin B2	845.894	496.923	903.534	1160.66	830.191	506.45	2552.98	2228.73	2168.44	2773.77	3124.98	4207.18	790.608	2842.68	3.59556	1.84622	0.000695288	1.29727	up
pos_1725	Pantothenic Acid	1811.22	2307.64	1819.24	2603.85	1941.16	1973.24	5466.7	4630.65	4775.62	4599.21	6326.51	4294.24	2076.06	5015.49	2.41587	1.27254	6.17e-05	1.36434	up
pos_17251	Erythronolide B	2569.95	1642.2	2318.74	2204.81	2591.71	1798.97	5203.88	3456.26	3139.45	4325.53	4258.78	7292.32	2187.73	4612.7	2.10844	1.07618	0.00958225	1.13809	up
pos_1727	N-(1-Deoxy-1-fructosyl)proline	71.5432	125.571	79.8045	72.5993	74.5305	121.685	355.569	366.162	385.979	278.752	378.189	237.592	90.9556	333.707	3.6689	1.87535	5.47e-05	1.38509	up
pos_17272	1-Palmitoylglycerol	29339.6	14603	26560.1	24874.1	29341.2	18743.3	57844.3	37138.3	33093.8	49658	43060.3	91088.1	23910.2	51980.5	2.17399	1.12034	0.0211225	1.03974	up
pos_1728	Tyrosyl-Proline	246.127	528.679	428.188	589.39	260.223	459.328	213.523	187.119	221.173	201.61	292.514	34.8239	418.656	191.794	0.458118	-1.12621	0.00902617	1.15089	down
pos_17283	Octadecanamide	615.864	380.261	594.717	748.508	955.233	321.948	1611.28	986.907	1805.47	1746.42	2326.43	2208.68	602.755	1780.86	2.95454	1.56293	0.000867156	1.27621	up
pos_1729	Prostalene	106.07	188.755	76.2301	132.314	38.2879	69.5933	1.43706	2.67226	3.9262	1.87394	34.194	8.15033	101.875	8.70897	0.0854867	-3.54816	0.00699603	1.25045	down
pos_17308	7alpha,12alpha-Dihydroxy-5beta-cholestan-3-one	17001.5	9148.23	14014.4	13145.6	15363.4	9231	34915.6	26595	24507.8	32620.9	36208.1	59682.1	12984	35754.9	2.75376	1.4614	0.00591221	1.18339	up
pos_17309	Pyridinoline	2.07e-08	2.07e-08	2.07e-08	2.07e-08	2.07e-08	2.07e-08	366.844	565.671	723.061	120.272	423.156	133.405	2.07e-08	388.735	18755861344	34.1266	0.0102274	1.16908	up
pos_1732	N-Acetylneuraminate 9-phosphate	2523.36	541.241	1780.13	1638.59	1449.09	580.054	8205.78	3708.28	4041.76	4225.84	5877.77	11926.4	1418.74	6330.97	4.46238	2.15781	0.012311	1.11395	up
pos_17333	9-OxoODE	1465.39	827.858	1503.07	1484.21	1556.54	1136.84	3451.34	1795.29	2169.98	2377.09	2069.43	4648	1328.99	2751.86	2.07064	1.05008	0.0228812	1.03446	up
pos_1737	4-[(2S)-2-Aminopropyl]-N,3-dimethylaniline	873.636	589.62	792.22	859.851	755.907	671.42	1783.63	977.276	1094.25	1433.73	1301.03	2550.48	757.109	1523.4	2.01213	1.00872	0.0218047	1.03712	up
pos_17381	Dibekacin	2873.03	1511.67	2309.13	2285.29	2500.26	1574.77	8555.06	6457.68	5973.95	8242.3	8011.92	12468.3	2175.69	8284.86	3.80792	1.929	0.000972664	1.30991	up
pos_17382	Butyl (S)-3-hydroxybutyrate [arabinosyl-(1->6)-glucoside]	1893.12	1017.69	1551.52	1853.18	1742.39	1008.67	4702.37	2163.35	2400.93	3162.12	2762.45	5197.2	1511.1	3398.07	2.24875	1.16912	0.0127988	1.08811	up
pos_17383	Arbekacin	3610.7	2128.27	3370.21	2132.44	3116.1	2286.37	6996.94	6112.65	6062.79	6959.27	7710.37	13925.5	2774.02	7961.24	2.86994	1.52102	0.00724248	1.17491	up
pos_17390	PC(22:5(4Z,7Z,10Z,13Z,16Z)/24:1(15Z))	1871.66	789.503	768.561	459.936	1125.13	662.38	2215.65	1565.16	1866.28	1918.23	1327.46	1153.29	946.195	1674.34	1.76956	0.823388	0.020276	1.01863	up
pos_174	L-Threonine	183.266	161.154	183.531	298.306	182.437	158.628	152.033	97.6967	75.7475	108.036	103.488	50.9129	194.554	97.9857	0.503643	-0.989526	0.0045545	1.17674	down
pos_17400	Histidylglycine	4.44263	1.81567	4.76778	0.554327	3.61841	4.5707	2677.57	2457	2476.43	3249.94	3214.57	2327.41	3.29492	2733.82	829.708	9.69646	1.44e-05	1.43269	up
pos_17404	Undecaprenyl phosphate alpha-L-Ara4N	105.412	13.1096	2.07e-08	2.07e-08	2.07e-08	2.07e-08	2754.89	2111.8	2024.64	4062.23	3259.67	2329.25	19.7536	2757.08	139.574	7.12488	0.000357321	1.3599	up
pos_1741	Isolobinine	488.01	724.242	467.56	730.972	411.258	675.558	290.477	193.994	218.062	210.39	315.48	94.2996	582.933	220.45	0.378174	-1.40288	0.000681355	1.32369	down
pos_17418	1,11-Undecanedicarboxylic acid	318.636	127.387	205.232	329.519	259.274	253.64	3331.6	869.465	924.933	1251.06	2601.18	2538.96	248.948	1919.53	7.71059	2.94684	0.0107985	1.15167	up
pos_17424	Cyanoginosin	2946.64	1396.82	1844.82	1886.03	2717.53	1988.27	5766.07	3148.91	3658.06	3376.47	3157.55	5810.15	2130.02	4152.87	1.94969	0.963243	0.00972331	1.12656	up
pos_17429	PIP(PGF1alpha/18:1(11Z))	1001.23	649.326	1297.11	779.089	1312.92	626.137	3719.79	3749.42	2386.61	3943.48	3180.41	5090.71	944.302	3678.4	3.89537	1.96176	0.000346492	1.33997	up
pos_17430	PIP(20:2(11Z,14Z)/PGF1alpha)	1047.56	671.79	1061.72	945.742	1135.21	822.819	1899.01	1686.32	1857.33	2170.06	1844.58	2943.19	947.472	2066.75	2.18133	1.12521	0.001098	1.28385	up
pos_17498	Microcystin LR	751.704	767.193	589.007	614.679	588.34	408.807	1706.47	975.353	814.989	1212.43	1317.61	1839.74	619.955	1311.1	2.11483	1.08054	0.00689305	1.13593	up
pos_175	Fostriecin	23.2564	35.8656	20.3951	17.7661	15.8087	38.404	117.515	99.7068	151.309	146.624	113.428	120.704	25.2493	124.881	4.94593	2.30624	9.61e-06	1.3978	up
pos_1751	Trp Gln	1563.25	2507.69	1680.43	2407.42	1801.93	2408.42	1076	1129.31	1082.48	1022.68	1041.36	567.289	2061.52	986.521	0.47854	-1.06329	0.000733761	1.32213	down
pos_17511	20-Oxo-5-O-beta-mycaminosyltylactone	834.179	411.811	603.528	701.93	862.981	535.334	2100.16	1586.25	1825.43	2260.89	1906.21	3401.81	658.294	2180.13	3.31178	1.72761	0.00159356	1.27731	up
pos_17519	Tocopheronic acid	38.0078	2.07e-08	2.07e-08	2.07e-08	2.07e-08	2.07e-08	725.683	121.566	353.654	2.07e-08	206.92	460.389	6.33463	311.369	49.1534	5.61922	0.0350302	1.00649	up
pos_17520	Methylcarbamyl PAF C-8	3761.67	1909.56	3148.37	3609.86	3721.68	2200.26	8384.81	4022.56	5622.33	5796.8	5289.14	10731.6	3058.57	6641.21	2.17135	1.11859	0.0143823	1.08038	up
pos_17524	PI(20:4(5Z,8Z,11Z,14Z)-OH(20)/22:3(10Z,13Z,16Z))	619.015	399.763	705.962	749.175	966.764	636.823	2183.96	1204.46	1004.65	1330.11	1205.72	2990.21	679.584	1653.18	2.43264	1.28253	0.0264226	1.01991	up
pos_17526	YM-53601	687.761	429.37	645.874	725.493	770.263	440.659	1778.74	908.719	1006.04	1300.01	1348.22	2847.61	616.57	1531.56	2.484	1.31266	0.0247784	1.02358	up
pos_17527	1-(4-Hydroxy-3,5-dimethoxyphenyl)-2-[2-methoxy-4-(1-propenyl)phenoxy]-1-propanol	251.192	138.011	230.221	206.775	139.104	149.327	1627.28	600.306	849.953	645.629	903.229	1169.07	185.772	965.91	5.19945	2.37836	0.00390388	1.24483	up
pos_17536	17beta-Hydroxy-4,4,17-trimethylandrost-5-en-3-one	14861.4	11012.5	16992.8	14308.4	18360	15085.3	25033.6	15264.3	29713	24978.8	18066	38507.1	15103.4	25260.5	1.6725	0.74201	0.0293783	1.00693	up
pos_17539	(Z)-7-[(1S,4R,6R)-4-[(E)-Oct-6-enyl]-2,3-diazabicyclo[2.2.1]hept-2-en-6-yl]hept-5-enoic acid	582.01	274.542	439.827	508.739	602.174	309.62	987.502	631.583	781.613	1050.97	972.698	1789.12	452.819	1035.58	2.28697	1.19343	0.014425	1.07362	up
pos_1754	2-Ethoxy-1-methyl-4-(1-methylethyl)benzene	2041.45	2693.73	2141.6	3000.05	2145.83	2329.47	2027.73	1465.53	1451.65	1417.82	2017.03	1071.13	2392.02	1575.15	0.6585	-0.602744	0.00373057	1.18016	down
pos_17545	Sapacitabine	9642.8	5568.77	8137.18	7935.21	8972.03	5254.93	21989.5	13223.7	14080.5	18171.3	18318.8	33352.3	7585.16	19856	2.61775	1.38833	0.00840214	1.15052	up
pos_1755	8-Amino-7-oxononanoic acid	6.54166	15.8452	15.319	23.6751	12.8999	18.5063	800.075	580.634	742.37	478.203	952.251	426.137	15.4645	663.278	42.8903	5.42258	0.000544868	1.3683	up
pos_17564	Hept-3-enoylcarnitine	1178.58	584.341	964.168	942.931	1103.72	681.062	1718.94	1268.87	1446.32	1694.91	1334.38	3047.44	909.135	1751.81	1.9269	0.946279	0.0246729	1.0086	up
pos_17578	10-Deoxymethynolide	2.07e-08	162.695	169.582	879.721	112.817	5.43121	1070.27	368.049	836.661	930.467	887.287	774.833	221.708	811.261	3.65915	1.87151	0.00621088	1.02256	up
pos_17585	3alpha,7alpha-Dihydroxy-5beta-cholestanate	2106.77	1179.25	1689.6	1494.42	2132.27	1119.05	13889	13340.6	14664.3	15879.4	16719.2	17251.7	1620.23	15290.7	9.43739	3.23839	1.3e-06	1.44679	up
pos_17604	Sebacoyl-L-carnitine	68.1653	12.2189	37.6442	26.7107	10.8083	12.1323	12710.9	2437.24	3789.87	2755.35	4411.96	9476.7	27.9466	5930.33	212.202	7.7293	0.0182033	1.09046	up
pos_17641	13'-Hydroxy-gamma-tocopherol	4222.19	3010.09	4623.25	4235.11	5031.55	2881.74	9802.87	6399.19	6725.14	8388.73	8570.2	15638.9	4000.66	9254.18	2.31316	1.20987	0.0112443	1.11838	up
pos_17662	Oleyl alcohol	991.937	496.738	723.721	743.975	796.232	609.27	1677.62	1657.33	991.28	1292.38	1634.23	3128.25	726.979	1730.18	2.37996	1.25094	0.0195721	1.05687	up
pos_17670	alpha-Micropteroxanthin B	7255.98	3403.7	4048.05	3994.11	7195.15	4917.71	8783.3	11044	9143.01	11433.4	10583.5	17166.3	5135.78	11358.9	2.21172	1.14517	0.00243511	1.21295	up
pos_17681	PE(15:0/16:0)	7769.14	4169.24	7030.77	6974.49	7911.55	4044.8	18342.4	11582.5	11027.3	15275.4	15163.3	28091.3	6316.67	16580.4	2.62486	1.39224	0.00883176	1.1386	up
pos_17699	Ursololactone	7946.38	6218.57	7377.58	6704.98	7977.44	4889.85	26852.9	14726.1	17548	21428.8	21912.6	37443.6	6852.47	23318.7	3.40296	1.76679	0.00380822	1.23505	up
pos_17700	Frangulanine	10473	9229.88	10023.6	6746.69	9876.71	6172.99	20396.7	13889.6	12606.9	18756.8	27381.2	25815	8753.82	19807.7	2.26275	1.17808	0.00528218	1.19012	up
pos_17702	Pokeberrygenin	15899.6	12358	8982.18	6243.04	17344.3	12438.1	22765.1	26563.8	33120.8	28761.2	32904	21529	12210.9	27607.3	2.26088	1.17689	0.000179097	1.32793	up
pos_17705	PG(22:6(4Z,7Z,10Z,13Z,16Z,19Z)/0:0)	82134	70134.9	76806.6	53127.2	68253.7	45456.9	159702	104730	82087	142388	195992	190578	65985.6	145913	2.21128	1.14488	0.00658928	1.16327	up
pos_17706	PA(16:0/TXB2)	3456.54	2131.28	4535.56	3953.21	4395.4	2698.47	32163.7	12894.3	11799.2	18112.6	18733.1	39856.5	3528.41	22259.9	6.30877	2.65736	0.00945904	1.15685	up
pos_17712	Pregnanetriol	805.193	526.103	841.875	695.516	743.456	629.946	1586.52	891.466	1162.69	1368.24	1081.03	2514.71	707.015	1434.11	2.0284	1.02034	0.0271532	1.01443	up
pos_17715	Cyclotricuspidogenin C	13937.8	6959.01	11112.9	10677.5	12472.9	7702.39	29614.6	18915	18571.4	25869.2	22106.9	41701.8	10477.1	26129.8	2.494	1.31846	0.00578556	1.17608	up
pos_17716	oleanolic acid 3-O-beta-D-glucosiduronic acid	156470	80304.2	147556	143132	147929	87618.3	348868	186783	180793	260909	238081	515131	127168	288427	2.26808	1.18147	0.0251295	1.01421	up
pos_17717	DG(14:0/PGE2/0:0)	24957.8	11869.6	15883.5	19653.6	26688.9	13470.4	51271.3	34484.9	27755.1	35876.6	25791.5	48214	18754	37232.2	1.9853	0.989356	0.00567852	1.14051	up
pos_17731	2,3-Dinor-8-iso prostaglandin F1alpha	8235.2	4214.98	7159.67	6744.71	7374.86	4573.15	17650.9	9232.51	8323.51	13005.4	13282.8	23378.4	6383.76	14145.6	2.21587	1.14787	0.0181305	1.05843	up
pos_17733	hydroxytetradecenoylcarnitine	23693.3	16108.7	21840.6	20540.6	26829	16922.3	56031	33570.3	28903.7	34062.9	45177.1	72283.7	20989.1	45004.8	2.1442	1.10044	0.0153138	1.09749	up
pos_17742	Ginsenoside Rh5	4962.62	2474.22	3895.23	3793.87	4408.84	2566.45	10084	7008.77	5852.65	7405.02	6064.98	11903.3	3683.54	8053.13	2.18625	1.12846	0.00516297	1.17073	up
pos_17751	N-Eicosapentaenoyl Asparagine	2637.57	1226.45	2220.9	1842.06	2398.66	1362.04	5647.99	3280.55	3187.27	4493.24	4347.69	8141.65	1947.95	4849.73	2.48966	1.31595	0.0105683	1.12255	up
pos_1776	Tricholomic acid	2.07e-08	2.07e-08	2.07e-08	19.4086	16.0719	2.07e-08	693.774	543.048	803.539	730.467	510.828	586.689	5.91342	644.724	109.027	6.76855	3.63e-05	1.42184	up
pos_17767	Colistin	743.247	487.299	1182.53	753.809	775.821	544.358	1817.3	1488.24	1091.15	1102.21	1013.79	2537.84	747.844	1508.42	2.01703	1.01223	0.0236582	1.00587	up
pos_17768	ALVERINE	19896	10663.5	19452.9	18160.9	20750.4	11240.7	44267.9	25322.2	24287.5	35945.5	31066.1	65543	16694.1	37738.7	2.2606	1.17671	0.0193731	1.04678	up
pos_17769	Mangalkanyl glucoside	2059.01	1037.03	1628.31	1561.38	2061.33	1284.51	3681.51	2150.79	2511.17	3459.06	2900.56	6231.62	1605.26	3489.12	2.17355	1.12006	0.0237712	1.02691	up
pos_1777	Pyridostigmine	319.77	151.892	240.244	290.102	308.89	174.221	902.047	586.81	580.696	789.747	501.736	1426	247.52	797.839	3.22334	1.68855	0.0101429	1.12959	up
pos_17805	L-Palmitoylcarnitine	3827.01	2351.58	3438.99	3614.03	3442.72	2616.01	25262.1	10631.5	12674.7	18579.1	15139	30314.7	3215.06	18766.9	5.83718	2.54527	0.00407763	1.23196	up
pos_17807	Homodolicholide	18425.5	8839.8	15982.4	15066.8	16398.9	10127.2	37870.3	22048.2	21661.7	30680.4	27221	58663.6	14140.1	33024.2	2.3355	1.22373	0.0196705	1.04804	up
pos_17811	Oleoyl Ethanolamide-d2	4886.26	3576.68	5678.39	4565.5	5919.8	4501.8	13639.6	9241.53	9537.98	11972.6	9860.38	22231.4	4854.74	12747.2	2.62573	1.39272	0.0107139	1.1379	up
pos_17817	DG(14:0/20:4(6E,8Z,11Z,14Z)+=O(5)/0:0)	2096.1	1716.85	1570.09	1412.85	1567.41	1333.96	5201.29	3997.64	4171.15	4419.92	5428.48	6457.26	1616.21	4945.96	3.06022	1.61363	0.000180852	1.37217	up
pos_17821	erythro-6,8-Pentacosanediol	8815.27	4430.69	8653.13	7719.46	8156.36	4954.64	37249.9	16934.5	18288.2	29021.1	23357.6	49578.3	7121.59	29071.6	4.08218	2.02934	0.00733922	1.17304	up
pos_17822	DG(14:1n5/0:0/18:3n6)	1542.05	815.39	1402.76	1272.86	1374.32	941.145	3265.15	2116.96	1992.94	2664.13	2699.99	4965.82	1224.75	2950.83	2.40933	1.26863	0.0103946	1.12711	up
pos_17857	all-trans-8'-Apo-beta-carotenal	4471.36	1882.61	3252.03	3307.66	3804.58	2257.99	8639.7	4574.7	4373.19	6613.47	5699.51	12089.8	3162.71	6998.4	2.21279	1.14587	0.0226081	1.0245	up
pos_17875	cis- and trans-2-Isopropyl-4-methyl-1,3-dioxolane	107.124	54.0294	96.8197	58.7319	68.3632	42.4774	197.359	106.319	79.3964	122.238	138.212	222.904	71.2576	144.405	2.02652	1.019	0.0211779	1.01701	up
pos_1788	DG(PGD1/14:0/0:0)	21667.3	9998.75	19387.7	18636.2	19816.8	12231.7	42501.3	28879.5	23092.5	35412	28463.2	67406.4	16956.4	37625.8	2.21897	1.14989	0.0238886	1.01712	up
pos_17882	Cyclooctat-9-en-7-ol	2324	1315.82	2266.46	1974.79	2238.47	1356.08	25036.2	22858.1	30572.7	24708.8	46818.6	31005.4	1912.6	30166.6	15.7726	3.97934	0.000525535	1.36485	up
pos_17906	N-Eicosapentaenoyl Glutamine	4399.57	2493.69	4243.6	4098.4	4873.67	3111.38	8760.52	5545.3	5375.67	7850.04	6668.62	13231.5	3870.05	7905.27	2.04268	1.03046	0.0180432	1.05692	up
pos_17909	DG(2:0/18:1(12Z)-O(9S,10R)/0:0)	27422.4	12707.9	24344.7	30434.9	34030.7	19968.7	69881.7	41250.7	39387.4	51870	45317.8	100460	24818.2	58028	2.33812	1.22535	0.0164904	1.06368	up
pos_17911	(1beta,2alpha,3alpha)-1,2,3,24-Tetrahydroxy-12-oleanen-28-oic acid	5835.08	3979.54	6038.02	4805.51	5702.21	3825.83	12525.9	8543.55	8544.38	10899.1	10990.4	20253.2	5031.03	11959.4	2.37713	1.24922	0.0104558	1.13241	up
pos_17914	Apramycin	2283.21	1522.09	1782.59	1795.98	1801.62	1914.44	5212.46	4262.93	3858.81	5101.53	4923.66	6858.58	1849.99	5036.33	2.72236	1.44486	0.000458455	1.34399	up
pos_17932	N-Myristoyl Glutamine	1885.85	1047.25	1693.48	1716.49	2041.26	1264.65	4188.2	2552.13	2368.49	3239.33	3052.17	5655.26	1608.16	3509.26	2.18215	1.12575	0.0113203	1.11383	up
pos_17933	N-(3-(Aminomethyl)benzyl)acetamidine	728.719	404.481	604.452	569.565	783.891	573.866	1492.43	915.38	796.52	1302.52	880.182	1022.38	610.829	1068.24	1.74883	0.806389	0.00714476	1.14036	up
pos_17935	Oleandolide	1711.26	879.295	1537.13	1531.27	1727.94	898.193	4048.72	2304.55	2143.74	3143.26	2803.73	5496.69	1380.85	3323.45	2.40682	1.26713	0.0115674	1.10575	up
pos_17941	Tyr-Gly-Gly-Trp-Leu	3318.16	1691.42	2712.37	2525.14	3668.43	2290.1	7270.44	4968.48	4620.83	5926.25	4706.01	9336.69	2700.94	6138.12	2.27259	1.18434	0.00470133	1.19229	up
pos_1797	2-Hydroxyiminostilbene	18.2879	8.93017	22.4865	6.2279	8.55041	13.2587	358.5	363.893	428.399	388.924	247.279	434.167	12.9569	370.194	28.5711	4.83649	4.58e-05	1.41763	up
pos_17971	12,13-DHOME	2887.76	1325.58	2448.99	2362.79	2493.08	1802.43	5785	3605.56	3268.77	4369.16	3702.6	7572.59	2220.11	4717.28	2.1248	1.08733	0.0125382	1.09582	up
pos_17972	Adrenic acid	26163.2	14551.3	22713.7	21677.1	23782.9	16668.1	46236.7	28592.4	27582.6	39153	33593.5	68646.1	20926.1	40634	1.94179	0.957388	0.0244142	1.01782	up
pos_17995	PA(P-16:0/20:4(6E,8Z,11Z,14Z)-OH(5S))	4051.46	2251.72	3947.14	3347.11	4088.45	3520.18	8712.45	5056.6	5139.28	6909.6	5342.68	12470.1	3534.34	7271.78	2.05746	1.04087	0.0245182	1.03218	up
pos_180	Ustiloxin C	2.07e-08	11.4848	1.38962	7.84681	7.1834	6.67493	195.27	255.437	386.196	359.467	270.051	248.303	5.76325	285.787	49.5878	5.63191	0.000216305	1.3793	up
pos_182	Histidinal	73.6291	58.6263	66.2228	79.6421	76.1665	66.8363	125.184	86.2943	70.2875	101.577	88.983	124.284	70.1872	99.4351	1.41671	0.502547	0.0208527	1.01729	up
pos_1820	O \[(4Z) \Decenoyl]carnitine	2081.68	1166.19	1753.53	1550.43	1891.54	1595.76	3317.43	2944.09	3465.47	4008.16	2073.88	5381.35	1673.19	3531.73	2.11078	1.07778	0.0081286	1.14807	up
pos_1821	Cofaryloside	27827.7	13476.1	25288.3	23507.2	23392	15468.9	65887.4	44879.4	42057.8	42190.4	46360.2	96184.7	21493.4	56260	2.61755	1.38822	0.00958644	1.13728	up
pos_1823	Procurcumadiol	2893.75	2164.34	2975.4	2480.69	2735.9	2020.36	7326.04	3847.9	3865.93	5053.83	5460.3	11630.4	2545.07	6197.4	2.43506	1.28396	0.0287091	1.01168	up
pos_1827	Trp Ile Tyr Thr	4491.33	2018.39	3602.84	2860.15	4774.01	3037.7	8724.35	6661.81	6911.37	9865.74	6672.29	18166.5	3464.07	9500.34	2.74254	1.45551	0.0197278	1.05767	up
pos_187	N6-Hydroxy-L-lysine	306.087	216.02	301.236	337.126	380.592	287.791	590.593	490.085	419.718	507.935	409.048	730.377	304.809	524.626	1.72116	0.783385	0.00477537	1.16878	up
pos_1870	Methoxy arachidonyl fluorophosphonate	1843.71	695.526	1418.87	1495.01	1557.58	948.661	4214.83	2272.8	2145.95	3229.77	2905.77	6584.63	1326.56	3558.96	2.68285	1.42376	0.0204049	1.0448	up
pos_1873	Cer(d16:1/20:4(7E,9E,11Z,13E)-3OH(5S,6R,15S))	178.352	264.042	711.259	632.344	747.61	642.058	1867.22	1048.14	948.938	1098.03	1326.46	1933.74	529.277	1370.42	2.58923	1.37252	0.00317918	1.1848	up
pos_189	N8-Acetylspermidine	112.155	45.9918	87.2431	233.797	190.845	84.4155	398.587	205.009	155.907	276.814	404.758	415.676	125.741	309.459	2.46107	1.29929	0.00911742	1.06168	up
pos_1898	Dirlotapide	966.721	622.343	878.007	1042.87	1424.96	915.666	2201.98	1421.55	1188.9	1936.03	1510.54	2993.8	975.095	1875.47	1.92337	0.943636	0.0186346	1.04159	up
pos_190	Emorfazone	3862.78	3272.71	3571.83	6179.63	3296.87	2360.05	2215.63	1226.64	992.698	1334.39	1991.68	1047.07	3757.31	1468.02	0.39071	-1.35583	0.00567166	1.21153	down
pos_192	Pro Ala His	107.275	217.042	139.796	193.884	152.185	247.26	77.4317	99.1628	108.698	67.6465	71.5424	28.8867	176.24	75.5613	0.42874	-1.22182	0.00351085	1.19636	down
pos_1931	PG(a-13:0/i-14:0)	356834	166904	273495	291319	387465	184429	779879	593225	404837	525748	396602	746895	276741	574531	2.07606	1.05385	0.00487687	1.1594	up
pos_1933	PE(13:0/18:4(6Z,9Z,12Z,15Z))	175082	76936.9	136664	144937	176672	83030.6	371517	242849	168853	252793	193255	385921	132220	269198	2.03598	1.02572	0.0118705	1.07988	up
pos_195	Acetyl-Ser-Asp-Lys-Pro	37.8711	81.5277	41.1517	80.8508	45.8263	69.7705	2.07e-08	7.59098	10.2913	2.07e-08	13.8603	2.07e-08	59.4997	5.29043	0.0889152	-3.49143	0.000793	1.36271	down
pos_197	Ile Tyr Asp Tyr	234.929	701.655	437.614	686.268	549.308	728.241	251.588	356.169	301.614	311.037	234.298	126.835	556.336	263.59	0.473797	-1.07766	0.011627	1.12908	down
pos_1971	Sabinene hydrate	520.495	218.117	426.907	403.435	459.494	248.096	1541.35	1055.5	903.221	1087.66	887.836	1904.99	379.424	1230.09	3.242	1.69688	0.00284757	1.23806	up
pos_198	Cichorioside D	20.7773	48.5314	28.7283	78.7313	40.6747	48.3011	8.33015	8.42522	8.32688	6.1999	6.19248	2.07e-08	44.2907	6.24577	0.141018	-2.82605	0.00530976	1.27042	down
pos_1989	Sakacin A	1872.28	848.701	1555.56	1432.73	1858.15	1019.2	3499.74	2257.96	1976.76	2946.41	2631.09	5440.37	1431.1	3125.39	2.1839	1.12691	0.0195522	1.04486	up
pos_1996	Retinol (Vitamin A)	205.044	82.6253	175.191	159.26	261.959	137.959	594.437	260.697	248.809	471.334	352.944	645.663	170.34	428.981	2.51838	1.3325	0.0115059	1.11003	up
pos_2001	PG(20:5(5Z,8Z,11Z,14Z,17Z)/0:0)	1170.03	814.592	886.93	1076.22	1010.96	858.473	3047.99	1669.15	1176.02	2257.12	2630.13	1974.09	969.535	2125.75	2.19255	1.13261	0.00763401	1.16361	up
pos_201	Ansamitocin P-3	52.262	138.088	112.35	154.843	111.276	157.329	195.78	171.632	209.816	201.685	175.589	197.925	121.025	192.071	1.58704	0.66634	0.00511742	1.11374	up
pos_2011	Prolyl-Arginine	802.776	354.532	781.625	631.752	692.349	414.172	1709.48	855.479	874.669	1253.73	1080.08	2200.56	612.868	1329	2.16849	1.11669	0.0195192	1.04023	up
pos_2024	24-Propylcholestan-3-ol	31264.3	14896	28061	25009.7	27759.8	16685.8	66828.5	38772.1	36472.9	54850.1	48390.8	103504	23946.1	58136.4	2.4278	1.27965	0.0185627	1.05597	up
pos_2030	2,5-Octadien-1-ol	66.9218	30.7431	58.7697	68.6172	42.2712	73.1918	871.204	311.813	399.539	397.63	318.15	717.18	56.7525	502.586	8.85576	3.14662	0.00542395	1.21512	up
pos_2034	(5Z,8Z)-1,5,8-Heptadecatriene	314.478	174.569	354.039	247.791	390.591	216.75	1570.45	763.217	815.497	878.87	784.673	1600.31	283.036	1068.84	3.77632	1.91698	0.00436948	1.22916	up
pos_2036	7alpha-Hydroxypregnenolone	1257.51	534.702	1152.7	987.626	989.599	664.827	3069.34	1360.21	1381.62	1953.72	1812.48	4116.85	931.16	2282.37	2.4511	1.29343	0.0280871	1.0039	up
pos_2038	25-Hydroxycholecalciferol (25-hydroxyvitamin D3)	35336.1	19284.2	29625.2	30468.8	33875.2	23438.8	90076.6	64906.5	63738.4	76188.5	82419.2	115216	28671.4	82090.9	2.86316	1.51761	0.000611196	1.32455	up
pos_2040	Protopanaxadiol	91899.4	43781.7	86749.8	90271.2	81486.9	56475.3	660706	204264	344505	334712	291032	606166	75110.7	406898	5.4173	2.43757	0.00657395	1.19587	up
pos_206	Acarbose 7IV-phosphate	35.5438	130.543	59.1197	147.892	83.6677	124.635	225.008	214.928	365.173	178.004	231.076	207.358	96.9001	236.925	2.44504	1.28986	0.00199984	1.15733	up
pos_2067	Peiminine	2510.48	1908.28	2464.72	2215.79	2084.18	1334.98	5433.14	3064.68	2962.69	4193.84	4373.11	8562.11	2086.4	4764.93	2.2838	1.19144	0.024087	1.0193	up
pos_2079	15-OxoETE	512.873	312.498	379.061	1886.22	1623.05	1231.53	9284.24	5505.4	5524.75	3349.85	3740.69	6292.34	990.874	5616.21	5.66794	2.50282	0.00225497	1.25259	up
pos_2091	3beta-Acetoxy-19alpha-hydroxy-12-ursene	1722.57	1244.77	1828.37	1651.72	1812.96	1226.18	3752.3	2597.87	2534.65	2946.19	2862.11	5145.13	1581.1	3306.38	2.09119	1.06432	0.0071626	1.16314	up
pos_212	2-Methyl-1-Pyrroline	3160.96	3565.98	3841.26	5025.53	3878.34	3458.94	3417.07	2505.49	2154.98	2809.59	2550.05	2699.65	3821.84	2689.47	0.703712	-0.506943	0.00621283	1.15406	down
pos_214	Epimedin B	15.6001	77.9276	36.3703	28.2507	35.4491	23.0306	74.4572	73.7574	81.4553	93.5458	88.4302	59.2344	36.1047	78.4801	2.17368	1.12014	0.00342413	1.11778	up
pos_215	Fluvastatin	15.013	49.6695	32.8418	54.8173	32.2171	47.9145	127.483	89.803	183.572	91.1654	111.497	103.439	38.7455	117.827	3.04104	1.60456	0.00160231	1.23272	up
pos_2167	25-Hydroxycholesterol	1055.74	854.162	1384.91	864.83	1314.88	534.82	2613.6	2035.98	1238.22	2432.4	2741.4	4399.86	1001.56	2576.91	2.57291	1.3634	0.0125949	1.09659	up
pos_218	Disialyllactose	21.3475	12.0584	20.4553	15.0237	21.2243	17.7925	423.38	554.677	1023.03	709.632	601.468	716.891	17.9836	671.513	37.3403	5.22266	0.000532955	1.35693	up
pos_2214	Homodolichosterone	5797.74	2735.18	5082.72	4567	4932.53	2991.39	12367.1	6900.93	6627.89	9883.09	9534.06	20236.5	4351.09	10924.9	2.51085	1.32817	0.0228574	1.03151	up
pos_2220	11-Oxahexadecanolide	1677.18	1255.95	1478.98	1452.25	1833.23	1174.29	7759.65	4001.22	4755.51	6131.39	6554.29	9107.09	1478.65	6384.86	4.31804	2.11038	0.0012815	1.31246	up
pos_2224	3-Amino-2-methoxynonadec-5-en-4-ol	13908.8	6406.51	13140.9	12137.7	13690.9	7591.22	60843.9	49516.6	52850.6	57859.1	73681.6	85370.9	11146	63353.8	5.68399	2.5069	0.000147168	1.38698	up
pos_224	alpha-1,5-L-Arabinotetraose	2.07e-08	2.07e-08	2.07e-08	1.70965	2.07e-08	2.07e-08	78.1554	99.0961	117.206	69.66	77.8811	13.9183	0.284941	75.9862	266.673	8.05893	0.00320264	1.26279	up
pos_2267	alpha-Tocopherolquinone	3152.29	1429.69	2757.69	2724.84	3291.52	1749.97	6157.45	3812.41	3450.37	5785.25	4294.58	8978.65	2517.66	5413.12	2.15005	1.10437	0.0163479	1.05556	up
pos_2273	1-(2-Methoxyethoxy)hexadecane	896.544	526.231	863.182	817.376	783.351	496.804	11064.2	6973.6	6117.05	9766.68	9085.71	16878.5	730.581	9980.95	13.6617	3.77206	0.00196106	1.28404	up
pos_2303	PE(P-18:0/22:4(7Z,10Z,13Z,16Z))	11784.8	7309.1	18386.9	12710.8	16450.3	9066.29	36323.7	20681.4	22690.7	32740.6	31868.3	58298.4	12618	33767.2	2.67611	1.42014	0.0105279	1.11819	up
pos_2310	Asp Ile Leu Thr	372.064	150.278	232.126	191.762	367.29	183.479	727.262	459.409	290.655	616.636	401.217	896.428	249.5	565.268	2.2656	1.1799	0.0164848	1.05745	up
pos_2333	DG(16:1n7/0:0/22:6n3)	10329.4	5053.94	8973.55	8633.58	9905.67	5777.1	27864.2	16784.6	17733.8	23349.2	26352.8	38089.9	8112.21	25029.1	3.08536	1.62544	0.00244562	1.25243	up
pos_2345	Dacarbazine	101.512	76.9356	112.444	141.032	145.539	74.2098	461.772	182.882	201.824	240.478	165.79	324.909	108.612	262.943	2.42093	1.27556	0.0189084	1.05324	up
pos_2346	2-(Octadecyloxy)ethanol	148.541	90.1083	175.261	158.282	217.583	181.581	839.052	465.953	510.578	710.527	387.124	1322.2	161.893	705.906	4.36034	2.12444	0.0115233	1.12988	up
pos_2359	PS(22:2(13Z,16Z)/24:0)	1769.36	677.075	1324.53	1417.72	1797.93	678.655	2439.74	2887.85	1699.03	2306.19	1522.49	3427.15	1277.54	2380.41	1.86327	0.897836	0.0129732	1.03986	up
pos_236	Carbamazepine iminoquinone	36.0309	36.6	44.3839	38.5373	41.8987	49.6495	73.3896	70.1629	59.7072	67.1484	57.2524	74.0665	41.1834	66.9545	1.62577	0.701119	4.55e-05	1.3525	up
pos_2372	Sorbitan oleate	7806.78	3679.41	6912.26	6513.28	7531.66	4237.67	16993.2	10165.8	9054.89	14058.2	11967.8	25571.9	6113.51	14635.3	2.39393	1.25938	0.0169616	1.06497	up
pos_238	1-Galactopyranosyl-5-fluorouracil	209.798	237.678	235.274	271.485	212.894	229.361	136.923	102.268	117.995	139.524	105.146	71.3264	232.748	112.197	0.482053	-1.05274	5.89e-06	1.41	down
pos_2382	Leukotriene A4	1835.79	693.886	912.808	1422.85	1501.99	936.554	5615.16	4025.78	3172.49	3187.2	2820.79	5933.76	1217.31	4125.86	3.38932	1.761	0.00227556	1.24991	up
pos_2424	L-Menthyl (R,S)-3-hydroxybutyrate	3112.88	1523.07	2841.08	2658.46	2860.2	1708.69	9341.42	5976.3	6485.75	7558.06	10644.9	13617	2450.73	8937.25	3.64677	1.86662	0.00222437	1.26835	up
pos_2444	Momordenol	3710.35	1778.23	3244.31	2843.4	3359.03	1956.16	18883.5	11873.8	11210.9	11817.9	13979.1	23166.5	2815.25	15155.3	5.38329	2.42849	0.00135308	1.30969	up
pos_249	Forodesine	8.80809	20.9311	8.57422	18.0718	9.40566	25.8636	65.7509	73.9367	90.3363	28.6287	56.0074	32.095	15.2757	57.7925	3.78329	1.91964	0.0062532	1.16836	up
pos_2498	5-Megastigmen-7-yne-3,9-diol 9-glucoside	366.775	154.399	361.056	390.251	461.551	248.707	1183.82	598.133	561.571	542.762	855.878	1722.71	330.457	910.812	2.75622	1.46269	0.0277077	1.01764	up
pos_251	Dehydrocrotonin	374.059	513.089	418.661	781.728	412.09	476.316	271.316	218.107	186.236	146.222	192.323	61.1012	495.991	179.218	0.361333	-1.4686	0.00203111	1.28068	down
pos_256	(Imidazolylbiphenylyl)sulfonylurea	200.562	140.986	174.725	238.837	124.326	91.9747	92.3884	26.7781	8.37756	24.3284	51.2451	2.07e-08	161.902	33.8529	0.209095	-2.25777	0.000949097	1.26974	down
pos_2565	Ganolucidic acid C	1800.77	972.828	1458.57	1594.82	1964.89	1310	3959.96	2316.91	2272.46	3323.64	2836.61	5599.76	1516.98	3384.89	2.23133	1.15791	0.013606	1.09616	up
pos_2566	4-Hydroxybenzoic acid	1033.14	784.593	909.422	1139.48	1992.26	1948.81	4088.49	3129.19	4335.03	2986.5	2823.89	3417.23	1301.28	3463.39	2.66152	1.41225	7.57e-05	1.35426	up
pos_2567	Dopamine quinone	346.709	271.895	310.078	379.446	618.599	681.698	1328.91	1028.48	1433.34	970.199	897.446	1229.31	434.738	1147.95	2.64055	1.40084	0.000100952	1.34553	up
pos_2568	Demethylphosphinothricin	22622.1	16375	21439.6	25224.4	39519.7	36458.9	80955.9	59154.4	75456.8	58552.7	53845.8	77306.2	26940	67545.3	2.50725	1.32611	6.73e-05	1.35886	up
pos_2569	Mono(1-ethylhexyl) phthalate	17877.2	11295.6	15938.9	18410.4	27387.8	23280.4	55904.2	39343.4	47906	41251.7	37456.7	57471	19031.7	46555.5	2.44621	1.29055	0.000128471	1.34872	up
pos_2570	Bis(2-ethylhexyl) phthalate	114883	80781.6	101535	121917	196116	184361	393116	307722	399489	296108	269510	388019	133266	342327	2.56876	1.36107	5.08e-05	1.36531	up
pos_259	Ampicilloyl	28.5644	31.9084	35.6719	73.9403	23.9897	72.6915	23.1114	19.0607	5.73305	9.45921	12.2824	2.07e-08	44.461	11.6078	0.261078	-1.93745	0.014585	1.10649	down
pos_2609	DG(8:0/22:6(4Z,7Z,10Z,13E,15E,19Z)-OH(17)/0:0)	1711.84	1261.24	1312.47	499.358	904.742	1071.22	2132.06	2271.83	1906.53	2499	4246.25	4249.59	1126.81	2884.21	2.55962	1.35593	0.00842724	1.1316	up
pos_2629	(2S,3S,4R)-4-(1,3-Benzodioxol-5-yl)-1-[2-(dibutylamino)-2-oxoethyl]-2-(4-methoxyphenyl)pyrrolidine-3-carboxylic acid	522.745	279.228	479.875	496.831	508.31	305.107	1244.11	613.45	547.523	793.91	702.855	1441.89	432.016	890.623	2.06155	1.04373	0.0263784	1.00508	up
pos_263	6-Amino-6-deoxyfutalosine	800.084	1644.14	1238.18	1741.03	1530.65	1762.68	1098.42	1160.02	758.764	991.957	758.672	522.323	1452.79	881.693	0.606895	-0.720481	0.0125173	1.07388	down
pos_2631	1-acyl-PAF	8043.62	3456.62	6965.29	7087.53	6982.3	4504.33	17049.5	9783.13	7950.39	13052.4	11784.9	25600.6	6173.28	14203.5	2.3008	1.20214	0.0262231	1.00557	up
pos_264	Arg-gly-asp-ser	66.8781	144.273	102.338	194.877	115.855	178.76	64.7228	45.6215	18.1379	23.456	37.7617	1.08815	133.83	31.798	0.2376	-2.0734	0.00216968	1.25936	down
pos_2655	24S-OH-7-DHC	12965.5	7008.24	13541.8	12203.9	13761.3	10689.9	28345.7	17333.2	19578.6	22299.3	18444.2	41341.5	11695.1	24557.1	2.09977	1.07023	0.0167568	1.07484	up
pos_2657	N-Oleoyldopamine	2209.78	1209	1819.9	1647.15	2745.91	2225.01	4271.28	3889.04	4101.07	3444.86	3261.09	6217.14	1976.12	4197.42	2.12406	1.08683	0.00222066	1.24274	up
pos_2664	(+/-)-1-Hepten-3-ol	1288.71	854.949	947.079	1254.88	882.706	565.94	2352.82	2025.39	937.074	1876.44	2021.81	3080.84	965.711	2049.06	2.12182	1.0853	0.0105978	1.07178	up
pos_2668	2E,9-Decadienal	203.673	156.244	158.626	219.205	94.6009	71.9262	415.61	375.937	133.349	330.255	348.409	598.112	150.713	366.945	2.43474	1.28377	0.014745	1.02042	up
pos_2670	cis-Quinceoxepane	2116.2	1249.87	1657.34	1900.38	1615.64	991.59	3654.85	2842.8	1621.55	2935.13	3032.06	5209.5	1588.51	3215.98	2.02453	1.01759	0.0180049	1.03017	up
pos_2672	Exaltolide	2950.6	2096.03	1954.33	2823.35	1805.41	1182.6	5241.63	5041.79	2186.37	4146.02	4833.01	7017.32	2135.39	4744.36	2.22178	1.15171	0.00784511	1.09184	up
pos_2673	3E,4Z,7,11-Tetramethyl-6,10-tridecadienal	3364.73	2407.72	2256.77	3287.55	2081.03	1265.13	5913.51	6068.68	2417.84	4895.5	5885.21	7406.6	2443.82	5431.22	2.22243	1.15214	0.00542589	1.11387	up
pos_2674	9S,10R-Epoxy-6Z-octadecene	836.199	551.777	530.084	790.926	491.307	301.635	1516.57	1419.5	640.496	1168.48	1244.73	1794.48	583.655	1297.38	2.22285	1.15241	0.00463291	1.12056	up
pos_2688	3-Hexenal	213.456	149.991	174.204	200.876	167.314	99.3156	436.062	344.949	179.833	399.926	363.619	548.031	167.526	378.736	2.26076	1.17681	0.00647346	1.13556	up
pos_2696	xi-3-Methyl-3-cyclohexen-1-ol	369.437	240.027	285.596	350.774	258.83	158.086	727.057	610.798	318.136	542.591	665.204	967.967	277.125	638.626	2.30447	1.20443	0.00742189	1.12155	up
pos_270	Lactupicrin methyl ester	401.954	785.522	605.459	1011.24	677.244	828.856	455.626	421	308.18	348.361	302.05	173.353	718.379	334.762	0.465996	-1.10161	0.00451415	1.21376	down
pos_271	Devd-cho	271.061	459.645	343.181	569.943	381.537	420.892	122.025	101.438	73.56	106.887	120.883	46.0932	407.71	95.1475	0.233371	-2.09931	0.000423664	1.38849	down
pos_273	1-O-E-Cinnamoyl-(6-arabinosylglucose)	122.544	267.983	163.216	333.061	195.27	256.171	82.661	71.3001	39.4744	54.4981	62.1291	2.07e-08	223.041	51.6771	0.231693	-2.10971	0.00183364	1.30414	down
pos_276	O-6-deoxy-a-L-galactopyranosyl-(1->2)-O-b-D-galactopyranosyl-(1->3)-2-(acetylamino)-1,5-anhydro-2-deoxy-D-arabino-Hex-1-enitol	63.1237	120.14	76.92	122.932	77.0696	88.2027	38.6175	32.1619	34.1789	44.5927	28.368	9.5896	91.398	31.2514	0.341927	-1.54824	0.000934235	1.33314	down
pos_2769	N-Arachidonoyl Arginine	3395.29	1638.39	3001.21	3116.46	3067	2030.06	8268.17	4327.12	4387.84	6079.13	5375.82	12729.8	2708.07	6861.31	2.53365	1.34122	0.0241365	1.02542	up
pos_2817	Armillane	1076.97	1059.94	1189.06	1441.85	1959.43	1378.21	4671.19	3035.86	2567.16	2759.61	3974.04	8539.13	1350.91	4257.83	3.15183	1.65619	0.024232	1.039	up
pos_282	5,2'-O-dimethyluridine	33.7385	84.1421	38.1453	98.78	72.4324	96.7476	20.9754	24.4436	29.1647	22.2584	19.0844	2.07e-08	70.6643	19.3211	0.273421	-1.87081	0.00552363	1.20863	down
pos_285	N-Acetyl-N6,O-didemethylpuromycin-5'-phosphate	77.4899	171.4	118.974	189.178	128.311	256.004	98.5368	94.4665	57.8738	52.2123	44.3196	77.8236	156.893	70.8721	0.451723	-1.14649	0.018326	1.06756	down
pos_2862	Phytal	2035.99	916.34	1791.78	1959.8	1975.49	1134.35	402197	394946	436868	410571	536549	570310	1635.63	458574	280.366	8.13117	2.54e-05	1.43102	up
pos_2939	Rohitukine	27.322	19.1156	46.8772	42.144	35.2009	30.6514	113.792	57.5952	56.6327	113.906	60.3274	175.75	33.5518	96.3338	2.87119	1.52165	0.0221584	1.02342	up
pos_294	Stachyose	113.81	196.698	140.711	209.678	177.006	230.567	78.6071	134.278	112.351	80.5679	78.8287	49.372	178.078	89.0008	0.499785	-1.00062	0.00275205	1.18927	down
pos_301	Diadenosine diphosphate	260.628	510.88	450.709	583.877	491.534	586.693	395.016	378.436	303.746	376.732	260.824	235.367	480.72	325.02	0.67611	-0.56467	0.0248799	1.00871	down
pos_3259	Deacetoxycephalosporin C	161.458	91.8132	118.672	132.745	147.201	98.1135	235.287	312.671	198.006	320.23	219.52	248.814	125	255.754	2.04603	1.03283	0.000560874	1.27085	up
pos_3369	Trp Thr	627.006	819.995	630.377	979.489	617.574	751.312	377.553	317.456	307.297	288.501	400.439	146.352	737.625	306.266	0.415206	-1.2681	0.000208169	1.35942	down
pos_3374	Capsianoside V	1869.53	2817.43	1908.45	2422.16	2217.01	3235.42	279.067	362.872	437.76	294.504	315.105	84.3281	2411.67	295.606	0.122573	-3.02828	0.000132373	1.39986	down
pos_3428	alpha,alpha'-Trehalose 6-phosphate	4.29201	8.64505	9.9721	2.07e-08	23.4356	37.544	50.6781	93.4252	107.942	75.0448	47.3557	67.4595	13.9815	73.6508	5.26775	2.39719	0.000703104	1.28027	up
pos_3447	3-Methyl-3-butenyl apiosyl-(1->6)-glucoside	1382.85	1425.94	1093.75	1547.86	1135.1	1193.54	602.637	547.719	611.549	576.149	695.86	321.241	1296.51	559.193	0.431307	-1.21321	1.99e-05	1.40315	down
pos_3462	Tyrosyl-Methionine	675.638	446.692	455.282	723.118	454.865	325.579	277.903	191.866	207.193	256.316	333.854	231.853	513.529	249.831	0.486498	-1.03949	0.00679118	1.19034	down
pos_3508	RU-0211	4997.6	7061.81	4656.06	7477.66	5266.5	7239.75	2696.55	2898.53	3198.53	2677.41	2801.59	1370.83	6116.57	2607.24	0.426258	-1.2302	0.000434597	1.34267	down
pos_3530	(R)-2-Nitro-p-mentha-1,5-diene	81.4822	84.9555	57.3849	96.6672	64.2439	83.0527	55.4608	37.3967	42.415	31.3146	62.5533	41.8562	77.9644	45.1661	0.579317	-0.787575	0.00167395	1.22545	down
pos_3531	Citreoviridin D	967.029	1210	778.347	1268.37	882.935	1128.31	433.217	449.861	486.26	395.086	540.398	145.906	1039.16	408.455	0.393061	-1.34718	0.000109328	1.35955	down
pos_3572	Pro Leu	15141.1	20544.7	17396.9	27420.2	18487	20852	13510.6	10338.3	9502.71	10050.8	11546.3	7318.63	19973.6	10377.9	0.519579	-0.944585	0.00138201	1.29341	down
pos_3575	(1S,2S,4R)-p-Menth-8-ene-1,2,10-triol 2-glucoside	496.871	657.009	467.363	822.847	505.601	678.493	427.291	375.487	420.474	400.792	398.202	253.196	604.698	379.24	0.627157	-0.673101	0.00846061	1.17876	down
pos_3580	28-Hydroxywithanolide E	1608.4	2407.86	1433.28	2196.33	1571.27	2341.71	774.323	874.608	934.753	695.442	727.877	187.644	1926.47	699.108	0.362895	-1.46238	0.000319779	1.3307	down
pos_3605	His Val Tyr Tyr	993.254	1489.58	1098.44	1070.15	1087.44	1654.98	512.772	625.429	694.551	545.884	510.862	358.995	1232.31	541.415	0.439351	-1.18655	0.000802066	1.28872	down
pos_3636	5 -Deoxy-5 -<WBR>(methylthio)adenosine	11365.4	9216.46	8811.87	12123.6	10686.8	11550.8	32060.4	22299.8	25134	21920.4	26996.1	27014.8	10625.8	25904.3	2.43786	1.28561	6.28e-05	1.39428	up
pos_3642	Val Lys Cys Pro	3196.33	4405.81	2777.45	4085.57	3066.89	4050.97	1612.3	2275.41	2729.9	1633.82	1898.7	1046.65	3597.17	1866.13	0.518777	-0.946813	0.000768899	1.26568	down
pos_3644	geneticin	1616.44	2479.79	1828.92	1967.33	1835.74	2847.62	254.439	295.653	373.418	254.876	268.198	89.0681	2095.97	255.942	0.122111	-3.03373	0.000148766	1.39634	down
pos_3652	2,5-Diaminopyrimidine nucleoside triphosphate	371.122	462.94	399.196	370.551	291.953	369.409	269.361	187.227	285.847	314.82	293.193	172.298	377.529	253.791	0.672243	-0.572944	0.00389009	1.167	down
pos_3667	4-Acetamidobutanoate	369.774	210.194	337.875	325.362	336.279	234.008	7183.76	10693	9876.07	11274	11059.8	7243.7	302.249	9555.05	31.6132	4.98246	6.76e-05	1.41019	up
pos_3668	Ephedrine	11.6148	4.2821	11.158	12.2522	9.32667	5.54502	28574.4	49126.7	45677.6	52836.4	51186.2	27790.5	9.0298	42532	4710.18	12.2016	0.000260033	1.37643	up
pos_3669	Val-pro-pro	331.593	251.083	259.6	342.314	317.359	264.68	502.506	472.795	368.894	607.608	311.917	497.211	294.438	460.155	1.56282	0.644155	0.0100498	1.07235	up
pos_3691	1-Fluoro-3-(2-methylphenyl)uracil	47.5868	58.5095	58.3838	79.7765	84.8185	105.917	154.242	150.624	137.319	171.736	135.166	57.3447	72.4987	134.405	1.8539	0.890564	0.0108974	1.06562	up
pos_3702	Dehydromonocrotaline	1739.54	887.487	2225.57	1265.5	2569.15	2784.1	6183.57	5520.11	8440.59	6433.09	4918.04	8076.47	1911.89	6595.31	3.44963	1.78644	0.000111801	1.36805	up
pos_3703	5-Methylthiopentylglucosinolate	613.002	263.667	610.144	558.713	706.623	338.011	1285.88	783.932	659.69	1128.16	937.034	1758.76	515.027	1092.24	2.12075	1.08457	0.0142977	1.06446	up
pos_3708	DHBOA-Glc	421.916	181.347	548.725	266.168	689.659	811.249	1878.88	1694.74	2737.59	1916.02	1438.94	2534.8	486.51	2033.49	4.17975	2.06342	0.000216176	1.35386	up
pos_3709	Pentoprilat	5747.7	3003.22	6966.94	4193.53	8193.26	9532.96	20611.9	17972.5	27782.4	20805.8	15938.2	27128.8	6272.93	21706.6	3.46036	1.79092	0.000158577	1.35998	up
pos_3710	7,8-Didemethyl-8-hydroxy-5-deazariboflavin	2826.63	1367.93	3509.77	1920.99	4140.25	4440.53	10226.9	8827.04	13456.3	9958.74	8021.64	13318.1	3034.35	10634.8	3.50479	1.80933	0.000113245	1.36915	up
pos_3715	FAD	1779.64	1985.38	1828.44	1607.72	2106.71	2521.49	4564.1	4259.7	5456.69	3466.93	5379.36	4026.72	1971.56	4525.58	2.29543	1.19877	0.000190015	1.37365	up
pos_3735	Procainamide	77.1892	43.5079	66.8592	98.4107	72.2259	52.4363	542.91	421.406	441.506	359.598	494.164	503.334	68.4382	460.486	6.7285	2.75028	1.04e-05	1.43164	up
pos_3844	1-(5-Phospho-D-ribosyl)-ATP	112.394	243.166	144.636	142.929	86.6303	102.086	66.3887	20.8579	8.66059	51.8294	49.7322	82.5678	138.64	46.6728	0.336647	-1.57069	0.00809933	1.17613	down
pos_3849	UDP	107.368	138.677	110.421	10.154	87.2147	93.175	9.13149	30.154	16.0151	2.85921	2.40963	32.0823	91.1682	15.442	0.169379	-2.56168	0.00673239	1.11873	down
pos_3850	5-(2-Furanyl)-3,4-dihydro-2H-pyrrole	226.743	193.466	210.145	235.151	236.062	208.697	2269.84	2796.4	4136.02	1763.25	2225.5	1883.63	218.377	2512.44	11.505	3.52419	0.00134552	1.3246	up
pos_3860	11,17-Dihydroxy-3,20-dioxopregn-4-en-21-yl acetate	2087.62	3135.78	1808.79	2672.86	2035.54	2618.26	964.225	1169.69	1145.91	937.691	1264.03	651.551	2393.14	1022.18	0.42713	-1.22725	0.000494498	1.35018	down
pos_3878	Aristolodione	73.4872	27.7925	177.814	57.039	231.549	140.666	447.01	491.898	667.311	420.321	290.41	901.344	118.058	536.382	4.54338	2.18377	0.00385486	1.22021	up
pos_3902	Ggstop	4394.52	2816.87	8996.65	3777.19	7978.6	4623.51	22381.6	18539.2	20851.9	19490.7	21939	42521.4	5431.22	24287.3	4.47179	2.16085	0.00299569	1.24633	up
pos_3904	Dihyroxy-1H-indole glucuronide I	409.875	357.621	468.724	380.848	535.333	453.467	1201.04	998.85	1232.94	979.844	1347.89	1216.33	434.311	1162.82	2.67738	1.42082	1.01e-05	1.43403	up
pos_3905	4''-O-Acetylafzelin	551.881	467.619	587.103	451.848	683.319	608.872	1655.55	1318.09	1740.77	1276.36	1806.49	1591.96	558.44	1564.87	2.80222	1.48657	2.59e-05	1.42811	up
pos_3906	1-(5'-Phosphoribosyl)-5-amino-4-(N-succinocarboxamide)-imidazole	151.205	91.927	108.887	95.7673	181.223	78.6782	334.422	435.873	528.641	431.729	293.1	125.718	117.948	358.247	3.03733	1.60281	0.0074959	1.16765	up
pos_3915	17-Deoxyestradiol	10.7772	7.39805	10.3459	10.0557	6.41651	6.90913	739.573	4131.17	4113.41	1927.33	4155.07	5353.39	8.65042	3403.33	393.429	8.61996	0.00465953	1.22795	up
pos_3962	rac-4-Hydroxy-4-O-(beta-D-glucuronide)-all-trans-retinyl acetate	6340.37	8532.54	5628.82	7831.24	6056.84	8655.77	2986.12	3608.88	4088.75	3146.94	3238.25	1711.55	7174.26	3130.08	0.436293	-1.19663	0.0001885	1.34655	down
pos_3997	dGTP	39.8861	114.39	30.4741	59.2545	27.8031	62.986	2.07e-08	33.9962	20.9859	13.8461	17.5926	2.07e-08	55.7989	14.4035	0.258132	-1.95382	0.023841	1.07447	down
pos_4015	Formamidopyrimidine nucleoside triphosphate	167.649	310.927	183.148	220.385	148.224	220.419	2.2485	61.4218	107.579	22.0974	10.575	2.07e-08	208.459	33.987	0.16304	-2.61671	0.000197551	1.33719	down
pos_4028	Trp Leu Thr	1144.83	1363.1	1036.77	1425.99	1052.64	1420.94	693.292	666.413	856.19	615.512	669.595	458.775	1240.71	659.963	0.531923	-0.91071	0.000134657	1.34745	down
pos_4071	Leu Tyr	1918.66	2142.06	1527.13	2977.37	1712.34	1979.73	1251.55	1047.86	1254.65	983.333	1354.4	765.71	2042.88	1109.58	0.543147	-0.880587	0.00456111	1.23538	down
pos_4096	Eriojaposide B	5587.25	7622.81	5088.71	6901.76	5277.65	7566.32	3221.69	3638.51	4079.01	3216.12	3267.86	2194.41	6340.75	3269.6	0.515649	-0.955539	0.000521923	1.32166	down
pos_4105	Pro Phe	1460.99	1879.32	1239.14	2427.38	1447.88	1813.04	892.555	715.582	689.191	609.795	817.361	538.721	1711.29	710.534	0.415203	-1.26811	0.00156842	1.33089	down
pos_4119	Tyrosyl-Leucine	410.971	441.724	335.159	564.857	393.831	481.58	2681.26	2530.59	3006.81	1844.38	3144.21	1649.83	438.02	2476.18	5.65312	2.49905	0.000390547	1.371	up
pos_4121	6-Ketoestriol	2139.12	4937.27	2366.46	3999.25	2561.51	4831.64	1131.07	1307	1347.62	1065.49	1100.06	723.344	3472.54	1112.43	0.32035	-1.64228	0.00568888	1.24999	down
pos_4132	morpholino	59.4401	79.2533	54.5519	93.5016	67.597	85.2574	58.1278	47.4569	44.7202	44.3253	42.502	50.6603	73.2669	47.9654	0.654667	-0.611168	0.00793417	1.18848	down
pos_4149	Benzylsuccinate	38.3071	117.355	64.7496	55.4551	44.1274	82.71	5.66963	1.41423	0.194078	0.52056	0.426586	2.18254	67.1173	1.7346	0.0258443	-5.27401	0.00269946	1.30598	down
pos_4154	Morphine-6-glucuronide	26.317	80.0123	22.3353	43.0468	58.4321	169.361	296.944	460.437	504.308	238.258	279.444	74.4944	66.584	308.981	4.64047	2.21427	0.0109089	1.11179	up
pos_4174	6-Acetamido-2-oxohexanoate	45.7666	18.5697	50.8225	52.9732	37.9118	20.5162	424.573	327.541	434.787	281.334	378.059	440.65	37.76	381.157	10.0942	3.33546	2.77e-05	1.42667	up
pos_4182	Paramethasone acetate	2556.56	3392.03	2389.04	3325.58	2455.96	3268.4	1467.72	1631.89	1703.08	1370.71	1522	849.032	2897.93	1424.07	0.491411	-1.025	0.00016351	1.35498	down
pos_4211	Kiwiionoside	4312.56	7216.34	4536.79	7230.7	4582.21	7739.69	2122.93	1980.42	2213.34	1863.76	2101.1	1343.94	5936.38	1937.58	0.326391	-1.61533	0.00146972	1.34082	down
pos_4224	1-(2,3-Dihydro-5,6-dimethyl-1H-pyrrolizin-7-yl)ethanone	157.067	80.3652	160.786	139.207	143.061	93.1026	787.383	579.825	628.224	642.474	863.022	1016.06	128.931	752.832	5.83901	2.54572	0.000192677	1.38503	up
pos_4239	Ganoderenic acid E	8191.62	12261.9	7491.4	14371.8	8980.51	13000.5	4987.09	6082.63	6573.17	4890.71	4989.87	2765.15	10716.3	5048.1	0.471068	-1.08599	0.00306078	1.25037	down
pos_4252	Betamethasone 17 Valerate	3983.36	5643.89	3626.06	5406.63	4070.31	5957.81	2438.81	2412.01	2833.17	2206.23	2294.54	1349.36	4781.34	2255.68	0.471768	-1.08385	0.000744598	1.31019	down
pos_4278	Hexazinone	1235.59	2888.38	1701.92	842.342	719.923	2637.17	405.089	387.918	413.966	349.35	448.763	341.615	1670.89	391.117	0.234077	-2.09494	0.0187609	1.09654	down
pos_4284	Arg Ile Leu	1048.18	3874.54	1703.4	374.24	398.771	2962.5	36.5376	63.2514	85.7324	51.5875	63.0813	18.1836	1726.94	53.0623	0.0307262	-5.02439	0.0349259	1.01179	down
pos_4300	5-(3-Pyridyl)-2-hydroxytetrahydrofuran	105.178	88.8992	92.9752	115.844	103.875	94.8066	655.727	693.651	971.418	634.752	970.077	612.065	100.263	756.281	7.54297	2.91513	0.00020702	1.39631	up
pos_4308	(5Z,7E)-(3S)-26,26,26-Trifluoro-27-nor-9,10-seco-5,7,10(19)-cholestatriene-3,25-diol	5864.65	7925.84	5466.46	7177.08	5752.69	8231.82	2897.01	3458.82	3819.18	2808.04	3176.77	2235.33	6736.42	3065.86	0.455117	-1.13569	0.000246229	1.35767	down
pos_4314	Tetrahydropteridine	6300.31	4308.53	4048.2	7637.84	4158.36	3126.31	2723.22	1920.61	1922.95	2043.34	2929.28	1664.49	4929.92	2200.65	0.446386	-1.16364	0.00931871	1.17863	down
pos_4315	Glutathione	19.7187	0.093288	22.0561	0.350046	23.0271	6.71111	211.483	186.155	256.388	162.297	133.03	403.189	11.9927	225.424	18.7967	4.23241	0.00279759	1.26928	up
pos_4326	1,2,3,9-Tetrahydropyrrolo[2,1-b]quinazolin-3-ol	1044.78	1069.12	900.196	1560.1	992.446	1090.11	2404.07	1518.77	1770.33	1565.48	2503.37	2312.57	1109.46	2012.43	1.81389	0.859084	0.00259621	1.16817	up
pos_4331	Icariside B8	1349.26	1835.16	1213.67	2070.93	1455.41	1964.08	828.904	810.239	1037.48	692.96	889.811	452.849	1648.08	785.375	0.476538	-1.06934	0.000873294	1.2941	down
pos_4333	(R)-1-O-[b-D-Glucopyranosyl-(1->6)-b-D-glucopyranoside]-1,3-octanediol	4235.27	5480.92	3762.88	5473.41	4045.41	5472.78	2442.24	2611.17	2888.24	2372.79	2559.01	1615.56	4745.11	2414.84	0.508911	-0.974516	0.000322616	1.3479	down
pos_4351	Oseltamivir	347.06	292.973	246.071	510.017	271.573	245.523	3341.2	2596.27	2365.03	2773.41	3284.35	3178.17	318.87	2923.07	9.16698	3.19645	8.28e-06	1.42743	up
pos_4390	Phenylalanyl-Histidine	3432.85	3416.1	2924.36	4316.07	3164.65	3607.75	101457	89873.9	80850.4	81285.8	81478.9	64351.3	3476.96	83216.2	23.9336	4.58096	1.7e-05	1.43601	up
pos_4472	2-Amino-5-oxohexanoate	71.3849	49.8148	65.7363	66.9533	49.9721	42.4816	432.761	168.453	202.964	204.972	264.89	405.673	57.7238	279.952	4.84986	2.27794	0.00457577	1.22714	up
pos_4473	5-Ethyl-2,4-dimethyloxazole	43.9416	38.8604	63.2736	99.4743	109.945	85.1191	135.1	124.01	133.16	145.346	94.0786	123.357	73.4357	125.842	1.71364	0.777061	0.0054123	1.13017	up
pos_4476	tetrahydropyridoindole	555.132	508.343	579.622	769.022	744.62	596.315	1109.91	881.086	960.29	1129.56	896.766	1424.71	625.509	1067.05	1.7059	0.77053	0.00182759	1.20384	up
pos_4477	Polyvidone	2545.61	1471.18	2457.09	1706.76	2701.1	1702.45	3775.33	3356.07	3222.06	3766.13	3541.31	3618.67	2097.37	3546.59	1.69098	0.757856	0.000527157	1.35538	up
pos_4479	Ethyl 3-(4-Fluorophenyl)-3-Oxopropanoate	1344.99	409.347	1367.16	903.516	1082.12	675.265	3383.44	2088.7	2296.81	3043.39	2510.54	7536.96	963.733	3476.64	3.60748	1.85099	0.0291454	1.00405	up
pos_4560	Coumaperine	108.212	109.771	77.0302	134.506	106.658	113.04	3968.56	3596.69	2795.9	3473.75	4628.27	3079.24	108.203	3590.4	33.1821	5.05233	4.62e-05	1.42251	up
pos_4566	Lys Gln Trp Ser	3773.79	5464.54	3555.42	4685.47	3687.9	5411.68	2423.56	2930.71	3167.99	2423.77	2342.84	1711.34	4429.8	2500.03	0.564367	-0.825294	0.00160643	1.25397	down
pos_4588	Diosgenin 3-[glucosyl-(1->4)-rhamnosyl-(1->4)-[rhamnosyl-(1->2)]-glucoside]	274.686	676.111	273.008	359.938	325.587	613.563	31.1597	177.771	188.389	35.2842	48.9092	2.07e-08	420.482	80.2522	0.190858	-2.38943	0.00374543	1.20405	down
pos_4592	1-[(5-Methyl-2-furanyl)methyl]pyrrolidine	17.9746	7.76465	12.9526	27.5117	19.8087	3.37883	979.055	967.576	1271.01	809.175	1330.19	655.238	14.8985	1002.04	67.2576	6.07163	0.000241672	1.39398	up
pos_4608	CDP-glycerol	640.714	728.453	533.453	558.359	1707	1694.32	3234.98	5358.05	7895.38	2971.69	2600.76	1498.61	977.051	3926.58	4.01881	2.00677	0.025247	1.04209	up
pos_4683	hydroxyisovaleroyl carnitine	84.9911	43.0987	40.8839	127.25	45.0437	73.0444	20.7656	28.5346	40.5797	13.0927	18.1942	2.07e-08	69.052	20.1945	0.292453	-1.77372	0.0145701	1.10388	down
pos_4688	2,5-diamino-6-(5-phospho-D-ribitylamino)pyrimidin-4(3H)-one	7.51012	2.60007	114.568	9.87881	91.3662	26.4669	479.456	868.936	1691.01	1056.93	507.321	2104.29	42.065	1117.99	26.5777	4.73214	0.00999406	1.14751	up
pos_4732	Avermectin A1a monosaccharide	1922.88	3186.38	2016.63	2348.47	2038.33	3321.38	795.813	1077.55	1200.01	927.472	858.647	399.11	2472.35	876.435	0.354495	-1.49616	0.000752273	1.30557	down
pos_4738	Fumonisin A2	3535.59	4817.5	3149.51	3739.98	3625.25	4423.28	8126.63	7330.84	7654.26	6072.87	6472.57	3023.29	3881.85	6446.74	1.66074	0.731825	0.0172801	1.04391	up
pos_4758	Lyciumoside VII	3320	7103.96	3347.05	4071.69	3253.38	7047.22	251.916	464.793	673.418	393.898	367.912	59.9836	4690.55	368.653	0.0785949	-3.66942	0.00228074	1.30402	down
pos_4809	Aypgkf	9899.89	14119.7	9244.04	11498.5	9769.7	14189.7	7210.65	8155.58	9439.47	6570.46	7542.85	4055.47	11453.6	7162.41	0.625342	-0.677282	0.00463603	1.13841	down
pos_4878	PI(PGJ2/22:4(10Z,13Z,16Z,19Z))	2273.24	5071.61	2471.98	2933.27	2463.92	5026.26	114.094	290.877	415.124	153.11	206.582	24.1181	3373.38	200.651	0.0594806	-4.07144	0.00188684	1.31458	down
pos_4881	5-Hydroxy-p-mentha-6,8-dien-2-one	89.0058	24.6601	78.9162	81.2604	76.638	43.1821	285.244	212.719	180.032	220.033	204.182	344.443	65.6104	241.109	3.67486	1.87769	0.000428621	1.31921	up
pos_4899	Lucidenic acid E2	4078.47	5467.93	3677.79	5353.49	4133.94	5543.5	2381.85	2710.83	2928.19	2347.47	2371.81	1543.37	4709.19	2380.58	0.505519	-0.984162	0.000358312	1.33297	down
pos_4929	Libenzapril	4524.42	5599.36	3997.22	6117.21	4250.01	5555.58	2103.77	2509.28	3164.29	2042.14	3023.3	849.341	5007.3	2282.02	0.455739	-1.13372	0.000244411	1.31159	down
pos_4952	(2S,3As,6aS)-1-[(2R)-2-carboxy-2-[[(2S)-1-ethoxy-1-oxo-4-phenylbutan-2-yl]amino]acetyl]-3,3a,4,5,6,6a-hexahydro-2H-cyclopenta[b]pyrrole-2-carboxylic acid	6873.7	9608.69	5973.05	9461.18	6696.39	9052.38	3869.25	4332.73	4620.54	3866.44	4387.44	2695.77	7944.23	3962.03	0.49873	-1.00367	0.000926512	1.32803	down
pos_4954	Sisomicin sulfate	8025.38	10509.3	7076.67	9919.78	7432.57	10600.9	4184.46	4668.72	5257.03	4047.32	4273.6	2816.05	8927.43	4207.86	0.471341	-1.08516	0.000274169	1.35306	down
pos_4974	Leucyl-Arginine	181.974	91.1002	162.397	164.316	170.934	94.8381	960.213	825.541	768.139	812.987	862.887	917.43	144.26	857.866	5.94668	2.57208	2.67e-08	1.4511	up
pos_4975	Ximoprofen	30.5637	41.9653	11.5616	88.081	34.2118	33.7986	531.165	414.879	479.412	266.266	564.742	213.104	40.0303	411.595	10.2821	3.36206	0.00122903	1.31154	up
pos_4990	Ser Trp Val Ser	7135.88	14405.1	6173.82	10634	9108.57	17437.5	2990.68	3942.7	4938.57	3143.02	2758.36	1864.9	10815.8	3273.04	0.302616	-1.72444	0.00721355	1.1856	down
pos_50	5-Methylcytosine	58.3787	79.8428	64.8001	75.7561	45.5244	54.6677	2.07e-08	1.98624	2.07e-08	2.07e-08	4.41709	2.07e-08	63.1616	1.06722	0.0168967	-5.88712	6.58e-05	1.45268	down
pos_5029	Val Asp Ile	2695.31	4506.58	2528.7	3958.9	2824.04	4004.32	2223.3	2282.99	2617.2	1842.42	2360.17	1849.47	3419.64	2195.93	0.642151	-0.639016	0.0139196	1.13725	down
pos_5061	Spermine	128.605	288.615	111.93	227.685	215.875	487.53	5.9675	48.4056	92.4975	21.1475	28.3775	2.07e-08	243.373	32.7326	0.134495	-2.89437	0.0117648	1.11205	down
pos_5065	Kenposide B	8976.66	11646	7822.07	11517.1	8598.18	11959.1	4582.66	5122.9	5729.51	4344.47	4790.11	3146.16	10086.5	4619.3	0.457968	-1.12668	0.000265024	1.35972	down
pos_5073	all-trans-Retinoyl-beta-glucuronide	26958.3	35211.6	23766.3	33538.1	26199.9	36177.6	15750.8	18394	19777.5	15731.9	16249.1	12194.5	30308.6	16349.7	0.539439	-0.890469	0.000571185	1.32457	down
pos_5113	Pilosine	2748.41	2241.12	2500	3780.12	2709.62	2180.51	8790.43	6809.94	6638.85	6862.46	7899.77	7289.22	2693.3	7381.78	2.7408	1.4546	1.24e-06	1.40083	up
pos_5138	3-Hydroxy-2-Methylpyridine	110.735	52.8027	107.961	93.9057	103.997	47.1595	9869.54	10638.1	9973.12	11754.9	12489.9	8889.56	86.0936	10602.5	123.151	6.94428	6.56e-06	1.44116	up
pos_5139	CP 24,879	2.18343	2.07e-08	5.73113	1.39197	1.12107	2.07e-08	95079.8	99067.8	93171.9	116614	120294	88110.5	1.73793	102056	58722.8	15.8416	7.66e-06	1.43875	up
pos_5153	Isepamicin	19936.7	28145.6	18274.1	25494.9	19835	28910.1	11772.9	14030.1	15734.1	11813.5	12011.2	8656.91	23432.7	12336.5	0.526463	-0.925597	0.00102681	1.28989	down
pos_5164	Stizolamine	91.2026	14.9448	71.7063	71.8606	74.3019	12.3201	1048.18	641.862	1034.69	1381.86	1392.02	898.79	56.056	1066.23	19.0209	4.24951	0.000319016	1.36878	up
pos_5230	Epothilone C	1679.54	1941.1	1412.33	1973.21	1458.09	1811.11	950.724	972.986	1036.91	824.88	939.118	777.835	1712.56	917.076	0.535499	-0.901044	0.000176186	1.39501	down
pos_5287	6'-Oxogentamicin X2	4549.82	4836.94	3846.29	5341.8	4121.11	4829.79	2279.27	2703	3280.95	2245.05	2590.46	1799.35	4587.62	2483.01	0.541242	-0.885654	3.87e-05	1.36557	down
pos_5309	CDP-DG(18:1(11Z)/22:6(4Z,7Z,10Z,13Z,16Z,19Z))	834.382	2199.66	728.401	1512.74	718.629	1596.2	147.168	462.098	381.233	244.325	304.868	21.3298	1265	260.17	0.205668	-2.28161	0.00838342	1.2168	down
pos_5357	Norharman	228.389	140.828	198.447	236.07	216.219	168.57	3874.88	2458.09	2941.69	2860.22	4017.15	3860.54	198.087	3335.43	16.8382	4.07366	7.98e-05	1.41622	up
pos_5361	Isopenicillin N	4959.6	5745.72	4777.22	5556.96	5032.97	5451.86	10778.8	9445.93	10235.8	8761.45	11870.7	9736.03	5254.05	10138.1	1.92958	0.948286	3.81e-05	1.39653	up
pos_5391	Erythroskyrin	877.891	1202.63	837.777	1156.72	871.166	1219.01	508.071	550.994	583.946	519.165	476.637	350.751	1027.53	498.26	0.48491	-1.04421	0.000360198	1.35847	down
pos_5472	methyl 2-amino-4-oxopentanoate	167.605	86.8676	163.004	136.381	154.723	75.0382	6741.21	6192.5	5680.71	6925.62	7615.68	6039.2	130.603	6532.48	50.0179	5.64437	3.14e-06	1.44701	up
pos_5477	Estreptoquinasa	1.77004	0.279206	1.53849	3.84552	1.13571	0.202368	151466	130946	122581	152852	163375	136098	1.46189	142886	97741	16.5767	3.12e-06	1.44664	up
pos_5487	3-Hydroxycotinine glucuronide	17.8986	12.3899	9.68998	21.2809	21.4807	17.6162	505.95	307.401	241.617	582.943	393.639	910.897	16.726	490.408	29.32	4.87381	0.00481472	1.20999	up
pos_5488	3-[2-[3,4,5-Trihydroxy-6-(hydroxymethyl)oxan-2-yl]oxypropan-2-yl]-2,3-dihydrofuro[3,2-g]chromen-7-one	59.1396	11.898	39.7559	27.4308	38.1581	14.4315	283.288	331.861	474.943	443.615	232.043	689.157	31.8023	409.151	12.8655	3.68543	0.0024284	1.26566	up
pos_5494	Capromorelin	20935	27050.7	18993.8	25191.4	20432.8	28576.8	12312	13983.7	15859.5	12226.9	13042	10700.8	23530.1	13020.8	0.553369	-0.853687	0.000583989	1.3262	down
pos_5518	Gentamicin B	1260.7	1861.08	1177.23	1135.48	1080.2	1912.03	696.791	625.598	887.094	637.043	704.234	556.402	1404.45	684.527	0.487398	-1.03683	0.00446554	1.20828	down
pos_5525	7-Aminomethyl-7-carbaguanine	238.712	56.8702	195.565	225.978	191.159	52.1405	2158.62	1098.2	1334.19	2247.86	1932.84	1593.03	160.071	1727.46	10.7918	3.43187	0.000327608	1.35936	up
pos_5532	Adenosine, 8-(butylamino)-N-cyclopentyl-	1459.47	1387.24	1503.67	1561.06	1517.01	1376.18	2314.63	1703.23	1795.9	1650.31	2039.47	2795.67	1467.44	2049.87	1.3969	0.482233	0.0223933	1.04613	up
pos_5569	Isoprene	1175.74	944.827	764.583	2227.51	841.978	973.2	665.348	490.088	489.374	568.297	611.486	656.476	1154.64	580.178	0.502476	-0.992875	0.0486927	1.01373	down
pos_5577	CDP-DG(5-iso PGF2VI/i-20:0)	532.253	1483.44	467.548	1384.75	678.41	1405.21	41.8227	301.371	327.706	82.5445	100.063	2.20166	991.934	142.618	0.143778	-2.79809	0.0063072	1.2319	down
pos_5595	dITP	505.013	609.969	384.326	642.856	629.417	779.057	146.84	211.28	240.33	124.385	229.266	16.7718	591.773	161.479	0.272873	-1.8737	0.000127111	1.32154	down
pos_5630	Cadalene	39.0815	59.0129	72.143	65.6396	50.8049	53.1541	1255.88	1359.22	1316.09	1322.79	1450.39	863.09	56.6393	1261.24	22.268	4.4769	2.83e-05	1.42809	up
pos_5654	Vignatic acid B	4859.6	6822.35	4529.62	6396.44	5251.47	7158.77	3166.92	3625.86	3939.87	3184.06	3490.41	2250.54	5836.37	3276.28	0.561355	-0.833015	0.00116746	1.27636	down
pos_5682	Tragopogonsaponin D	640.657	1489.12	548.259	942.205	594.07	1266.07	57.5651	249.556	315.744	105.799	137.99	26.0351	913.397	148.782	0.162888	-2.61804	0.00399654	1.25598	down
pos_5712	Milnacipran	8.69834	10.045	9.12257	7.1672	3.24007	7.44672	480.91	566.6	516.867	472.756	535.555	407.185	7.61998	496.646	65.1768	6.02629	3.99e-06	1.44775	up
pos_5755	13-Acetylphorbol	1330.81	2416.21	1985.28	871.92	1223.06	2195.76	416.57	579.033	693.556	480.909	500.101	299.685	1670.51	494.976	0.296302	-1.75486	0.00472795	1.20016	down
pos_5757	CDP-DG(a-13:0/i-14:0)	1090.98	2389.77	1001.92	2144.57	1201.59	2338.14	572.406	752.663	822.827	546.179	552.692	143.934	1694.5	565.117	0.333502	-1.58423	0.00702142	1.20439	down
[truncated: 172 more rows]
